# Supplementary material for: Exploring the taxonomic composition of two fungal communities on the Swedish west coast through metabarcoding
Source: Biodivers Data J. 2019 Sep 4;7:e35332. doi: 10.3897/BDJ.7.e35332 (PMC6739426; doi:10.3897/BDJ.7.e35332)
Supplement: Supplementary material 2 — Raw data statistics of reads [file bdj-07-e35332-s002.tsv]

Sample	Total Bases	Read Count	GC (%)	AT (%)	Q20 (%)	Q30 (%)
AB1	195217162	648562	48.72	51.28	90.77	85.44
AB2	192447962	639362	50.02	49.98	90.82	85.56
AB3	189912338	630938	50.48	49.52	90.71	85.48
AB4	229122404	761204	50.04	49.96	90.72	85.35
AB5	195539834	649634	50.35	49.65	90.86	85.60
AB6	216373850	718850	50.32	49.68	90.25	84.99
AB7	249300842	828242	49.51	50.49	91.18	86.05
AB8	186239536	618736	47.68	52.32	90.74	85.28
AB9	170912616	567816	46.20	53.80	91.70	86.47
SA1	157920854	524654	48.68	51.32	91.64	86.19
SA2	151210360	502360	49.03	50.97	91.62	86.41
SA3	191141020	635020	46.14	53.87	92.62	87.51
SA4	205405410	682410	49.85	50.15	90.41	84.84
SA5	180246024	598824	48.77	51.23	91.82	86.72
SA6	218058848	724448	50.45	49.56	90.25	84.86
SA7	169757980	563980	47.86	52.14	90.98	85.63
SA8	170826530	567530	50.75	49.25	89.93	84.31
SA9	173884690	577690	50.60	49.40	90.75	85.47
