# Supplementary material for: Exploring the taxonomic composition of two fungal communities on the Swedish west coast through metabarcoding
Source: Biodivers Data J. 2019 Sep 4;7:e35332. doi: 10.3897/BDJ.7.e35332 (PMC6739426; doi:10.3897/BDJ.7.e35332)
Supplement: Supplementary material 3 — OTU table Askimsbadet [file bdj-07-e35332-s003.txt]

OTU	AB1	AB2	AB3	AB4	AB5	AB6	AB7	AB8	AB9
DENOVO2	8972	4449	1310	2609	3282	7283	7867	452	203
DENOVO3	1690	8235	8264	14837	3000	75	13	0	0
DENOVO5	0	0	0	0	14	220	16555	173	12
DENOVO6	97	20	8	38	125	936	18927	21	3
DENOVO7	8117	556	507	2426	397	180	10	1	0
DENOVO8	1885	3625	3785	6638	606	1	0	18	0
DENOVO10	94	285	27	96	68	179	10790	132	47
DENOVO11	23	4016	4450	1834	9	0	0	0	0
DENOVO12	1645	1529	1988	4280	522	2	0	25	2
DENOVO14	0	0	0	1	1028	1552	5573	100	12
DENOVO15	618	1878	1325	850	872	1685	960	89	159
DENOVO16	1340	884	987	699	998	686	1508	0	6
DENOVO17	46	32	3	26	99	373	6186	66	38
DENOVO18	675	28	23	108	1144	219	4143	64	14
DENOVO19	0	0	0	0	0	2	12564	0	0
DENOVO20	105	1427	219	3783	42	0	0	0	0
DENOVO21	310	145	20	29	255	2419	1471	186	151
DENOVO22	2078	41	65	150	1504	7	0	0	0
DENOVO23	712	20	27	110	833	1901	588	109	36
DENOVO24	130	506	836	1299	605	507	198	0	0
DENOVO25	917	262	443	598	1061	648	5	0	0
DENOVO26	141	1211	608	108	1178	326	488	4	0
DENOVO27	0	0	0	3586	0	0	0	0	0
DENOVO28	31	39	86	10	203	247	3199	0	0
DENOVO29	188	863	1212	1292	120	9	0	0	2
DENOVO30	6	6	4	3	557	1977	1185	0	0
DENOVO31	1085	1006	665	156	683	49	0	0	0
DENOVO32	17	727	1710	34	476	207	0	0	0
DENOVO33	14	176	143	120	17	13	2524	0	29
DENOVO34	88	20	136	83	1894	583	288	0	55
DENOVO35	1758	137	190	798	58	11	0	0	0
DENOVO36	89	236	392	1555	482	145	0	0	0
DENOVO37	604	489	319	620	648	108	7	0	28
DENOVO38	829	325	505	555	149	144	0	2	56
DENOVO39	4	16	2	1	3	20	2451	10	0
DENOVO40	174	663	655	936	140	0	0	0	0
DENOVO42	79	126	100	563	1523	77	0	0	0
DENOVO43	605	357	313	647	373	153	9	0	0
DENOVO44	18	154	39	9	54	221	1837	5	26
DENOVO45	8	263	58	21	255	1180	519	0	0
DENOVO46	3	7	0	0	78	200	1884	0	10
DENOVO47	131	181	76	47	189	1543	122	0	0
DENOVO48	0	0	0	0	0	0	0	1977	15
DENOVO49	0	0	0	0	92	1761	56	15	38
DENOVO50	337	557	530	498	184	0	0	0	0
DENOVO51	784	199	20	242	378	372	0	0	0
DENOVO52	195	144	63	106	219	639	354	74	88
DENOVO53	0	0	0	0	0	5	15	779	1072
DENOVO54	113	589	293	269	124	169	167	2	9
DENOVO55	1	1641	19	4	21	70	4	0	0
DENOVO56	0	0	0	0	0	0	1751	0	0
DENOVO57	75	17	14	108	416	1089	1	80	0
DENOVO58	438	0	3	6	218	1180	10	0	7
DENOVO59	355	50	517	205	284	354	0	0	0
DENOVO60	38	104	110	68	662	421	157	73	105
DENOVO61	284	42	137	540	172	325	0	0	0
DENOVO62	87	125	61	637	468	227	0	0	0
DENOVO63	0	1637	13	18	1	2	0	0	0
DENOVO64	0	0	53	0	0	25	1481	0	0
DENOVO65	0	0	0	0	0	0	0	1303	321
DENOVO66	14	102	144	2	632	655	67	0	5
DENOVO67	142	40	88	247	189	753	10	0	0
DENOVO68	163	247	301	354	382	86	4	4	0
DENOVO69	91	161	71	101	639	294	6	2	0
DENOVO70	53	0	20	1310	6	51	2	9	0
DENOVO71	0	0	0	0	0	0	5	7	1452
DENOVO72	785	0	31	175	23	10	0	112	326
DENOVO73	50	899	109	76	101	78	113	2	38
DENOVO74	530	48	322	249	233	0	0	0	0
DENOVO75	155	0	0	0	1249	0	0	0	0
DENOVO76	15	119	41	70	620	309	100	129	0
DENOVO77	1379	0	10	0	0	0	0	0	0
DENOVO78	640	83	96	226	194	17	0	97	41
DENOVO79	58	174	101	22	534	520	13	6	0
DENOVO81	0	0	0	0	0	0	0	315	1008
DENOVO82	13	29	5	9	41	11	1024	97	10
DENOVO83	157	177	85	501	280	1	0	0	0
DENOVO84	280	0	6	9	363	212	147	10	0
DENOVO85	147	520	575	20	0	0	0	0	0
DENOVO86	0	0	0	1194	0	4	0	0	0
DENOVO87	8	63	170	854	33	0	0	0	0
DENOVO88	95	28	113	55	244	0	0	0	0
DENOVO89	0	317	392	478	0	1	0	0	0
DENOVO90	40	39	37	124	994	10	0	12	15
DENOVO91	45	267	249	529	44	7	0	0	0
DENOVO92	0	0	0	0	0	0	0	11	1146
DENOVO93	902	136	49	51	37	0	0	0	0
DENOVO94	0	0	0	0	0	1036	22	0	0
DENOVO95	43	252	196	232	343	43	6	0	1
DENOVO96	4	242	366	466	92	0	0	0	0
DENOVO97	72	254	158	537	40	0	0	0	0
DENOVO98	0	0	0	0	0	0	9	592	318
DENOVO99	0	0	1	0	38	1057	9	0	0
DENOVO100	0	0	0	0	673	463	47	0	0
DENOVO101	104	55	26	48	360	153	343	6	2
DENOVO102	0	284	476	278	30	1	11	0	0
DENOVO103	1063	0	1	0	0	0	0	0	0
DENOVO104	492	45	131	49	40	245	9	0	0
DENOVO105	355	380	88	209	5	0	0	0	0
DENOVO106	121	9	0	0	892	2	0	0	0
DENOVO107	22	13	110	88	233	513	0	10	0
DENOVO108	0	0	0	0	0	0	0	47	900
DENOVO109	0	0	0	940	0	0	0	0	0
DENOVO110	0	0	0	0	2	569	2	0	0
DENOVO111	0	250	415	259	1	0	3	0	0
DENOVO112	29	439	82	108	147	133	10	0	0
DENOVO113	21	51	56	24	249	295	101	0	0
DENOVO114	52	54	52	246	70	75	45	0	0
DENOVO115	9	487	442	16	0	0	0	0	0
DENOVO116	183	294	158	9	115	34	7	9	0
DENOVO117	0	0	0	0	3	790	20	5	3
DENOVO118	0	0	0	0	0	507	394	0	0
DENOVO119	0	0	0	0	0	0	0	459	374
DENOVO120	98	129	15	463	112	1	0	26	17
DENOVO121	6	6	0	47	303	486	0	0	0
DENOVO122	373	39	320	65	14	94	0	0	0
DENOVO123	0	36	196	603	0	0	0	0	0
DENOVO124	0	0	833	0	0	0	0	0	0
DENOVO125	0	0	0	0	0	3	0	783	13
DENOVO126	0	0	0	0	0	0	0	9	796
DENOVO127	0	0	0	0	0	0	64	353	378
DENOVO128	0	16	583	298	0	0	0	0	0
DENOVO129	0	642	6	9	20	88	0	0	0
DENOVO130	0	0	0	0	71	370	353	0	0
DENOVO131	0	197	14	609	0	0	0	0	0
DENOVO132	206	164	82	66	260	0	0	0	0
DENOVO133	3	168	94	1	192	139	61	155	0
DENOVO134	0	0	0	0	0	0	687	1	0
DENOVO135	0	607	173	1	0	0	0	0	0
DENOVO136	5	6	71	33	179	473	17	5	7
DENOVO137	171	232	70	53	54	174	2	0	0
DENOVO138	0	0	0	0	0	0	13	452	266
DENOVO139	67	153	58	377	52	0	0	0	0
DENOVO140	5	22	24	10	11	29	449	2	23
DENOVO141	0	0	0	0	0	0	17	333	372
DENOVO142	53	36	62	36	55	146	205	14	0
DENOVO143	663	0	0	0	9	0	0	0	0
DENOVO144	158	249	88	68	90	33	2	0	0
DENOVO145	0	0	0	0	0	0	0	615	79
DENOVO146	39	58	130	372	56	11	0	0	0
DENOVO147	3	17	136	22	315	174	0	0	0
DENOVO148	18	105	221	195	4	38	2	13	44
DENOVO149	20	50	2	29	168	169	200	0	0
DENOVO150	165	207	58	33	58	135	2	0	0
DENOVO151	67	106	45	44	191	156	26	0	2
DENOVO152	0	0	0	0	0	0	9	218	382
DENOVO153	80	208	129	180	5	0	0	0	0
DENOVO154	34	128	73	64	97	150	63	0	0
DENOVO155	155	127	128	42	177	10	0	0	0
DENOVO156	0	0	0	0	0	0	573	0	0
DENOVO157	0	0	0	0	0	0	9	170	420
DENOVO158	0	1	4	0	30	213	345	13	0
DENOVO159	74	5	29	224	136	26	70	11	15
DENOVO160	393	3	13	2	23	38	122	2	0
DENOVO161	28	15	3	5	94	217	227	7	6
DENOVO162	23	212	139	212	12	0	0	0	0
DENOVO163	151	88	55	67	77	93	9	0	0
DENOVO164	0	0	1	6	566	1	0	0	0
DENOVO165	0	506	27	29	0	0	0	0	0
DENOVO166	128	143	114	36	109	22	7	0	4
DENOVO167	115	157	207	89	2	15	0	0	0
DENOVO168	489	22	10	4	0	0	0	0	0
DENOVO169	0	1	516	0	0	0	0	0	0
DENOVO170	0	0	0	0	0	0	0	503	0
DENOVO171	0	0	0	0	0	0	11	130	386
DENOVO172	0	0	0	0	0	0	0	326	98
DENOVO173	1	237	191	116	15	0	0	0	0
DENOVO174	0	0	0	0	0	0	0	178	344
DENOVO175	59	29	22	32	114	267	0	2	1
DENOVO176	28	57	7	14	15	120	295	4	10
DENOVO177	204	40	5	81	148	9	2	0	2
DENOVO178	44	24	190	221	23	0	0	0	0
DENOVO179	0	0	512	0	0	0	0	0	0
DENOVO180	4	4	7	1	2	18	406	22	12
DENOVO181	161	15	103	114	30	0	0	0	0
DENOVO182	3	117	186	118	41	2	0	0	0
DENOVO183	63	0	0	0	416	7	0	0	0
DENOVO184	0	45	34	159	15	0	0	0	0
DENOVO185	474	0	7	2	27	23	0	0	0
DENOVO186	235	34	11	131	62	2	0	0	0
DENOVO187	107	196	110	73	8	0	0	0	0
DENOVO188	90	0	21	56	132	229	0	0	0
DENOVO189	10	64	38	235	117	0	0	0	0
DENOVO190	0	0	0	0	0	0	0	444	7
DENOVO191	0	34	146	282	9	0	0	0	0
DENOVO192	107	287	37	27	22	5	0	0	0
DENOVO193	91	30	22	144	142	36	4	0	0
DENOVO194	234	42	20	193	87	2	0	0	0
DENOVO195	8	236	162	45	1	0	0	0	0
DENOVO196	10	63	64	268	54	0	0	0	0
DENOVO197	281	50	14	41	91	12	0	0	0
DENOVO198	76	35	46	58	41	165	4	2	0
DENOVO199	25	283	65	110	5	0	0	0	0
DENOVO200	17	380	19	23	8	1	0	0	0
DENOVO201	137	84	130	61	170	0	0	0	0
DENOVO202	50	124	251	3	16	0	0	0	0
DENOVO203	250	36	3	13	123	0	0	0	0
DENOVO204	86	2	6	4	49	173	124	15	2
DENOVO205	16	0	1	386	13	7	0	0	0
DENOVO206	0	2	76	176	25	159	0	0	0
DENOVO207	199	4	78	88	20	3	0	0	0
DENOVO208	0	40	3	340	20	0	0	0	0
DENOVO209	424	0	0	0	0	0	0	0	0
DENOVO210	0	0	0	0	0	0	0	137	274
DENOVO211	42	25	6	47	108	62	120	9	0
DENOVO212	0	0	0	0	0	0	556	0	0
DENOVO213	67	87	24	56	166	22	0	0	0
DENOVO214	0	0	0	1	103	305	17	0	0
DENOVO215	375	6	5	155	435	52	0	0	0
DENOVO216	2	185	114	97	0	0	0	0	0
DENOVO218	228	3	3	19	49	0	0	0	0
DENOVO219	5	152	95	118	29	0	0	0	0
DENOVO220	62	19	54	147	121	4	2	0	0
DENOVO221	24	194	27	17	53	43	4	35	0
DENOVO222	10	0	6	334	53	0	0	0	0
DENOVO223	0	0	0	0	0	0	7	206	147
DENOVO224	11	67	29	233	16	27	5	6	0
DENOVO225	271	52	0	68	6	0	0	0	0
DENOVO226	129	119	61	90	1	0	0	0	0
DENOVO227	156	10	102	97	13	0	0	0	0
DENOVO228	0	0	0	0	1	363	9	0	0
DENOVO229	33	88	67	70	96	21	0	0	0
DENOVO230	81	11	20	92	141	17	5	0	0
DENOVO231	374	0	0	0	0	0	0	0	0
DENOVO232	0	0	0	0	1	3	359	0	0
DENOVO233	5	2	0	3	7	16	281	50	21
DENOVO234	23	43	72	49	86	33	97	0	0
DENOVO235	4	94	30	40	63	126	16	0	0
DENOVO236	42	39	61	219	5	0	0	0	0
DENOVO237	95	32	9	215	3	0	0	0	0
DENOVO238	0	0	0	0	0	0	360	0	1
DENOVO239	0	0	0	0	0	161	200	0	0
DENOVO240	0	0	0	0	0	0	0	284	60
DENOVO241	0	19	169	183	1	0	0	0	0
DENOVO242	30	40	33	161	105	1	0	0	0
DENOVO243	9	8	4	319	8	0	0	0	0
DENOVO244	7	13	251	58	15	0	0	0	0
DENOVO245	0	0	89	238	0	0	0	0	0
DENOVO246	5	7	1	0	18	48	92	111	42
DENOVO247	53	179	45	37	14	1	0	0	0
DENOVO248	0	0	0	0	0	0	0	294	0
DENOVO249	6	265	14	1	7	0	17	0	0
DENOVO250	326	0	0	0	0	0	0	0	0
DENOVO251	0	0	0	0	0	0	1	77	214
DENOVO252	21	38	0	0	0	268	9	0	0
DENOVO253	1	0	0	0	3	29	271	0	0
DENOVO254	9	20	4	4	66	190	12	2	8
DENOVO255	139	21	42	100	7	0	0	0	0
DENOVO256	0	0	65	257	0	0	0	0	0
DENOVO257	61	1	217	47	16	0	0	0	0
DENOVO258	74	1	0	1	184	54	0	0	0
DENOVO259	2	0	3	4	31	227	45	0	0
DENOVO260	239	4	0	7	58	4	0	0	0
DENOVO261	82	0	0	36	121	71	6	5	0
DENOVO262	39	83	58	56	58	1	0	0	0
DENOVO263	314	0	0	0	0	0	0	0	0
DENOVO264	94	14	121	46	15	2	0	0	0
DENOVO265	60	0	0	261	0	0	0	0	0
DENOVO266	0	0	0	0	0	1	310	0	0
DENOVO267	54	163	35	39	10	0	0	0	0
DENOVO268	2	2	4	0	255	37	0	0	0
DENOVO269	42	50	64	57	82	5	0	0	0
DENOVO270	0	0	0	0	0	0	0	177	126
DENOVO271	18	0	21	218	8	0	0	8	0
DENOVO272	0	0	0	0	0	41	265	0	0
DENOVO273	94	133	1	0	1	0	0	0	0
DENOVO274	2	113	56	128	14	0	0	0	0
DENOVO275	19	23	6	10	66	7	160	0	0
DENOVO276	13	87	55	63	47	34	2	0	0
DENOVO277	30	63	80	104	0	0	0	0	0
DENOVO278	1	132	108	2	45	11	0	0	0
DENOVO279	265	0	0	0	7	4	0	0	0
DENOVO280	41	28	58	111	57	0	0	0	0
DENOVO281	136	24	50	145	0	0	0	0	0
DENOVO282	0	0	0	0	0	0	1	29	374
DENOVO283	69	49	9	41	89	1	3	0	0
DENOVO284	0	3	271	0	0	0	0	0	0
DENOVO285	21	151	33	74	0	0	0	0	0
DENOVO286	3	91	103	56	5	0	0	0	0
DENOVO287	0	0	0	0	0	0	0	99	200
DENOVO288	121	69	28	37	4	0	0	0	0
DENOVO289	164	1	4	2	82	24	0	0	0
DENOVO290	0	0	0	0	0	0	0	34	221
DENOVO291	16	95	60	79	24	0	0	0	0
DENOVO292	25	0	30	15	193	16	1	0	0
DENOVO293	93	13	11	6	606	42	0	0	0
DENOVO294	0	282	0	0	0	0	0	0	0
DENOVO295	36	0	59	1	89	1	0	0	0
DENOVO296	53	0	0	5	31	175	0	0	0
DENOVO297	30	60	42	137	16	3	0	5	0
DENOVO298	24	0	109	18	67	46	0	0	0
DENOVO299	0	10	109	129	0	0	0	0	0
DENOVO300	0	0	0	0	0	0	0	179	86
DENOVO301	4	8	16	6	134	35	45	2	5
DENOVO302	125	18	11	6	38	19	47	0	0
DENOVO303	258	0	0	0	0	0	0	0	0
DENOVO304	104	45	34	33	45	7	0	0	0
DENOVO305	0	0	0	0	0	0	12	146	102
DENOVO307	36	63	55	50	50	0	0	0	0
DENOVO308	0	0	0	0	0	0	0	16	277
DENOVO309	24	21	5	10	16	43	114	7	4
DENOVO310	105	1	8	71	4	0	0	0	0
DENOVO311	0	0	0	0	0	0	0	179	55
DENOVO312	18	32	10	17	8	13	1	80	70
DENOVO313	0	34	31	152	11	0	0	0	0
DENOVO314	48	27	43	91	13	1	0	0	18
DENOVO315	35	38	22	117	64	0	0	0	0
DENOVO316	29	68	53	70	11	7	6	0	0
DENOVO317	0	198	30	3	0	0	0	0	0
DENOVO318	0	0	0	0	3	205	29	0	0
DENOVO319	38	70	53	49	61	29	1	0	0
DENOVO320	2	92	23	57	46	0	0	0	0
DENOVO321	0	0	0	0	0	225	7	0	0
DENOVO322	29	58	31	112	2	0	0	0	0
DENOVO323	0	24	0	91	110	0	0	0	0
DENOVO324	102	0	23	5	2	0	0	0	0
DENOVO325	0	0	0	0	0	230	0	0	0
DENOVO326	219	4	1	3	0	7	4	1	0
DENOVO327	121	2	13	25	20	34	4	7	0
DENOVO328	104	4	19	3	59	20	0	0	0
DENOVO329	9	99	42	64	20	0	0	0	0
DENOVO330	30	30	30	33	97	4	0	0	0
DENOVO331	4	168	3	1	10	25	6	1	0
DENOVO332	147	48	32	2	0	0	0	0	0
DENOVO333	14	2	30	9	90	9	1	0	0
DENOVO334	38	0	11	72	80	18	0	0	0
DENOVO335	20	62	49	137	130	7	0	0	0
DENOVO336	0	0	0	0	0	9	8	170	22
DENOVO337	0	55	132	10	0	0	0	0	0
DENOVO338	34	43	29	33	68	7	0	0	0
DENOVO339	57	27	42	35	46	16	0	0	0
DENOVO340	10	36	53	109	1	0	0	0	0
DENOVO341	10	2	11	1	78	107	21	16	0
DENOVO342	25	2	14	2	14	17	0	44	88
DENOVO343	41	148	12	7	12	0	0	0	0
DENOVO344	2	11	4	3	39	157	0	0	0
DENOVO345	22	58	30	60	19	0	0	0	3
DENOVO346	54	55	28	21	9	0	0	0	0
DENOVO347	0	0	0	0	2	206	9	0	0
DENOVO348	0	194	8	4	0	0	0	0	0
DENOVO349	31	13	88	17	75	0	0	0	0
DENOVO350	7	43	27	48	85	5	1	0	0
DENOVO351	0	0	0	0	26	36	137	0	0
DENOVO352	3	6	1	9	5	36	151	0	0
DENOVO353	0	0	0	0	0	192	3	0	0
DENOVO354	1	0	0	192	0	0	0	0	0
DENOVO355	100	7	2	21	10	38	6	0	3
DENOVO356	154	0	0	23	0	8	0	0	0
DENOVO357	55	3	11	114	15	7	0	0	0
DENOVO358	0	0	1	0	25	171	15	0	0
DENOVO359	0	1	0	0	62	46	90	0	0
DENOVO360	3	142	42	13	1	3	0	0	0
DENOVO361	27	0	0	166	0	0	0	0	0
DENOVO362	0	5	35	75	0	5	0	0	0
DENOVO363	44	8	26	129	0	0	0	0	0
DENOVO364	0	100	32	47	8	0	0	0	0
DENOVO365	52	1	0	112	31	0	0	0	0
DENOVO366	0	0	0	0	0	0	3	92	95
DENOVO367	7	2	6	94	16	30	13	0	9
DENOVO368	49	0	0	0	115	24	0	0	0
DENOVO369	2	9	14	52	105	4	0	0	0
DENOVO370	0	47	31	99	10	0	0	0	0
DENOVO371	0	0	0	0	8	148	42	0	1
DENOVO372	0	0	0	0	11	170	12	0	0
DENOVO373	0	0	0	0	0	1	26	107	22
DENOVO374	159	0	5	0	8	0	0	19	0
DENOVO375	0	1	0	188	0	0	0	0	0
DENOVO376	0	0	0	0	0	0	0	132	41
DENOVO377	121	3	1	2	56	0	0	0	0
DENOVO378	0	0	0	0	0	0	0	152	28
DENOVO379	5	56	40	51	38	0	0	0	0
DENOVO380	182	0	3	0	0	0	0	0	0
DENOVO381	0	17	141	13	0	0	0	0	0
DENOVO382	21	114	0	0	51	0	0	0	0
DENOVO383	0	0	0	0	8	75	89	0	0
DENOVO384	5	2	8	6	153	13	0	0	0
DENOVO385	0	0	0	192	0	0	0	0	0
DENOVO386	0	93	23	61	0	0	0	0	1
DENOVO387	0	151	33	0	0	0	0	0	0
DENOVO388	176	0	0	0	2	0	0	0	0
DENOVO389	6	38	2	7	15	102	0	0	0
DENOVO390	5	87	40	29	10	0	0	0	0
DENOVO391	0	0	0	0	2	95	79	12	0
DENOVO392	0	0	0	0	1	23	157	0	0
DENOVO393	2	1	2	0	5	19	139	0	6
DENOVO394	1	6	111	68	0	0	0	0	0
DENOVO395	37	3	28	16	70	54	28	0	0
DENOVO396	0	0	0	0	0	0	0	154	31
DENOVO397	74	10	1	16	72	2	0	0	0
DENOVO398	0	0	0	0	1	0	157	0	0
DENOVO399	0	0	0	0	0	2	166	0	0
DENOVO400	56	3	4	5	65	28	4	3	0
DENOVO401	0	175	3	2	0	0	0	0	0
DENOVO403	10	63	16	87	0	0	0	0	0
DENOVO404	25	10	2	0	59	80	3	0	0
DENOVO405	0	0	0	0	61	102	11	3	0
DENOVO406	0	170	1	0	0	0	0	0	0
DENOVO407	7	50	25	87	2	2	1	0	0
DENOVO408	0	0	0	0	0	0	0	81	97
DENOVO409	0	0	0	0	0	0	0	189	0
DENOVO410	7	24	23	15	44	4	0	39	10
DENOVO411	2	0	0	145	18	0	0	0	0
DENOVO412	12	3	4	0	41	95	14	0	2
DENOVO413	0	0	0	0	155	1	3	0	0
DENOVO414	7	11	1	50	114	1	0	0	0
DENOVO415	95	6	0	0	17	5	14	0	0
DENOVO416	53	19	33	4	15	48	0	0	0
DENOVO417	56	10	25	9	54	5	0	0	0
DENOVO418	3	32	40	77	13	0	0	0	0
DENOVO419	0	0	10	149	0	0	0	0	0
DENOVO420	0	0	0	0	46	82	36	0	0
DENOVO421	3	1	0	0	18	76	58	0	0
DENOVO422	0	0	0	0	0	0	0	22	136
DENOVO423	64	10	5	12	61	6	0	0	0
DENOVO424	3	0	0	0	331	0	0	0	0
DENOVO425	187	7	0	0	0	0	0	0	0
DENOVO426	12	49	33	53	1	0	0	0	0
DENOVO427	0	0	0	0	0	5	0	85	65
DENOVO428	0	0	0	0	0	0	0	5	159
DENOVO429	151	0	0	0	0	0	0	0	0
DENOVO430	0	0	0	0	8	30	114	4	9
DENOVO431	29	40	45	30	8	0	0	0	0
DENOVO432	2	18	12	122	3	0	0	0	0
DENOVO434	0	0	0	0	0	0	0	11	209
DENOVO435	4	21	16	2	17	51	50	0	0
DENOVO436	0	0	0	0	5	142	0	0	0
DENOVO437	19	31	25	80	6	0	0	0	0
DENOVO438	42	0	1	105	1	0	0	0	5
DENOVO439	16	11	12	16	46	11	26	2	0
DENOVO440	0	153	0	0	0	0	0	0	0
DENOVO441	33	12	0	11	73	36	6	0	1
DENOVO442	0	0	0	0	0	0	0	25	119
DENOVO443	0	0	121	34	0	0	0	0	0
DENOVO444	123	0	0	0	32	0	0	0	0
DENOVO445	0	30	0	0	15	101	4	0	0
DENOVO446	57	0	0	29	64	0	0	0	0
DENOVO447	0	0	0	0	3	51	89	0	0
DENOVO448	0	4	53	10	57	8	1	0	7
DENOVO449	121	0	16	4	0	0	0	0	0
DENOVO450	40	13	23	32	26	0	0	0	0
DENOVO451	0	0	0	0	141	8	0	0	0
DENOVO452	58	68	0	0	0	0	0	0	0
DENOVO453	0	2	10	71	85	24	0	0	0
DENOVO454	8	48	10	0	0	0	0	0	0
DENOVO455	39	22	30	28	10	0	0	0	0
DENOVO456	4	3	1	2	39	29	52	0	11
DENOVO457	93	2	13	1	25	18	0	0	0
DENOVO458	12	8	15	17	36	48	0	0	0
DENOVO459	116	0	24	9	0	0	0	0	0
DENOVO460	54	0	1	10	31	64	0	0	0
DENOVO461	19	0	63	8	57	0	0	0	0
DENOVO462	0	1	32	0	0	20	49	0	0
DENOVO463	8	0	0	1	2	132	0	0	0
DENOVO464	0	0	1	1	13	81	55	0	0
DENOVO465	5	1	4	1	3	131	11	0	0
DENOVO466	16	28	50	39	10	1	0	0	0
DENOVO467	0	0	0	0	0	0	0	103	37
DENOVO468	0	0	68	63	0	0	0	0	0
DENOVO469	2	37	31	66	0	0	0	0	0
DENOVO470	99	7	0	34	16	4	0	0	0
DENOVO471	83	29	6	9	14	0	0	0	0
DENOVO472	0	0	0	0	0	0	0	1	121
DENOVO473	17	59	66	0	0	0	0	0	0
DENOVO474	0	0	0	0	0	0	0	57	80
DENOVO476	46	20	0	1	69	6	0	0	0
DENOVO477	0	122	1	5	0	0	0	0	0
DENOVO478	0	0	0	0	0	3	124	0	0
DENOVO479	4	51	2	52	0	0	0	0	0
DENOVO480	7	54	37	35	0	0	0	0	0
DENOVO481	0	0	0	0	2	125	3	0	0
DENOVO482	0	0	0	0	0	0	0	17	120
DENOVO483	0	0	0	0	129	0	0	0	0
DENOVO484	56	3	0	55	20	0	0	0	0
DENOVO485	2	0	106	16	0	0	0	0	0
DENOVO486	3	0	2	0	16	23	67	10	4
DENOVO487	22	62	18	0	6	0	0	0	0
DENOVO488	126	0	0	0	0	0	0	0	0
DENOVO489	0	40	29	66	1	0	0	0	0
DENOVO490	5	0	0	0	0	0	27	109	8
DENOVO491	0	49	60	29	0	1	0	0	0
DENOVO492	35	8	13	61	12	0	0	0	0
DENOVO493	0	0	0	0	0	0	0	56	57
DENOVO494	0	0	0	0	119	1	0	0	0
DENOVO495	36	18	23	23	23	0	0	0	0
DENOVO496	0	0	0	0	0	84	50	0	0
DENOVO497	0	0	0	0	0	127	2	0	0
DENOVO498	5	42	46	36	14	0	0	0	0
DENOVO499	21	151	10	31	44	16	0	0	0
DENOVO500	0	0	0	0	88	36	0	0	0
DENOVO501	72	4	28	12	0	0	0	0	0
DENOVO502	0	108	2	0	0	0	0	0	0
DENOVO503	59	0	6	8	11	41	0	0	0
DENOVO504	0	0	0	0	0	123	2	0	0
DENOVO505	22	28	48	9	13	0	0	0	0
DENOVO506	16	1	7	2	62	33	0	0	0
DENOVO507	39	19	3	16	31	1	0	0	0
DENOVO508	27	4	1	4	12	37	27	7	6
DENOVO509	10	52	22	9	3	14	10	0	0
DENOVO510	0	0	0	0	20	19	78	0	0
DENOVO511	0	2	1	1	4	9	57	14	30
DENOVO512	0	0	0	0	0	0	0	66	41
DENOVO513	45	2	5	9	18	41	6	0	0
DENOVO514	0	0	0	0	12	78	31	0	0
DENOVO515	13	8	5	9	15	10	0	13	37
DENOVO516	2	35	19	29	21	0	0	0	0
DENOVO517	4	16	10	3	5	20	0	42	16
DENOVO518	3	44	8	40	11	2	0	3	0
DENOVO519	1	73	25	9	2	2	2	0	6
DENOVO520	0	116	0	0	0	0	0	0	0
DENOVO521	88	3	13	9	0	0	0	0	0
DENOVO522	0	73	6	22	0	0	0	0	0
DENOVO523	0	0	0	0	0	7	58	43	0
DENOVO524	0	52	51	21	0	0	0	0	0
DENOVO525	0	0	0	0	104	0	0	0	0
DENOVO526	0	0	0	0	32	73	0	0	0
DENOVO527	0	39	39	20	6	0	0	0	0
DENOVO528	90	2	0	16	0	0	0	0	0
DENOVO529	0	0	0	0	0	0	0	17	86
DENOVO531	2	21	31	62	0	0	0	0	0
DENOVO532	5	2	3	1	34	68	3	0	0
DENOVO533	22	17	7	14	6	2	0	47	0
DENOVO534	0	53	11	32	10	0	0	0	0
DENOVO535	49	47	9	2	6	8	0	0	0
DENOVO536	0	0	0	0	0	0	0	143	0
DENOVO537	86	0	7	0	49	89	1	13	3
DENOVO538	2	5	75	26	3	0	0	0	0
DENOVO539	0	0	0	0	0	0	0	59	53
DENOVO540	0	0	0	0	0	0	0	27	80
DENOVO542	35	18	19	62	0	0	0	0	0
DENOVO543	0	39	34	32	0	0	0	0	0
DENOVO544	0	0	0	0	0	0	26	60	19
DENOVO545	0	0	0	0	96	0	0	0	10
DENOVO546	0	1	69	37	0	0	0	0	0
DENOVO547	74	0	7	5	16	0	0	0	0
DENOVO548	0	0	0	0	0	0	0	22	70
DENOVO549	3	26	51	22	0	0	0	0	0
DENOVO550	0	0	0	0	0	0	0	45	52
DENOVO551	0	0	0	0	0	0	0	64	35
DENOVO552	0	1	0	1	46	33	8	0	12
DENOVO553	1	8	0	2	89	0	0	0	0
DENOVO554	103	0	0	0	4	0	0	0	0
DENOVO555	0	15	69	14	8	0	0	0	0
DENOVO556	23	5	1	0	52	28	1	0	0
DENOVO557	97	0	0	0	0	0	0	0	0
DENOVO558	9	4	16	24	3	0	0	0	41
DENOVO559	0	35	10	54	4	0	0	0	0
DENOVO560	0	0	0	0	0	0	0	93	0
DENOVO561	5	18	0	0	1	28	20	17	15
DENOVO562	58	0	0	0	7	39	0	0	0
DENOVO563	70	0	0	6	35	1	0	0	0
DENOVO564	0	0	0	0	0	108	0	0	0
DENOVO565	0	0	0	0	0	0	0	25	3
DENOVO566	0	71	22	3	0	3	0	0	0
DENOVO567	0	0	0	0	0	0	0	54	42
DENOVO568	0	0	0	0	0	94	0	0	0
DENOVO569	1	15	20	20	32	8	0	0	0
DENOVO570	6	19	11	14	16	21	2	0	0
DENOVO571	0	0	0	0	88	7	0	0	0
DENOVO572	16	0	62	2	15	4	0	0	0
DENOVO573	0	42	35	26	5	0	0	0	0
DENOVO574	1	1	0	0	0	1	0	50	63
DENOVO575	0	0	0	0	0	88	0	0	0
DENOVO576	0	0	3	92	0	0	0	0	0
DENOVO577	13	8	10	7	15	11	3	19	21
DENOVO578	0	0	2	2	77	13	0	0	0
DENOVO579	0	0	94	0	0	0	0	0	0
DENOVO580	98	6	1	0	0	4	0	0	0
DENOVO581	59	2	5	15	3	20	0	0	0
DENOVO582	0	0	0	0	0	90	0	0	0
DENOVO583	16	1	9	18	48	2	0	0	2
DENOVO584	12	22	7	3	44	8	0	0	0
DENOVO585	0	0	0	0	0	0	0	95	0
DENOVO586	6	3	4	11	49	8	2	0	0
DENOVO587	15	0	0	0	79	17	0	0	0
DENOVO588	0	0	0	0	11	63	10	15	0
DENOVO589	4	27	9	6	48	0	0	0	0
DENOVO590	4	33	17	14	9	14	0	0	0
DENOVO591	6	19	44	22	4	0	0	0	0
DENOVO592	0	0	0	0	0	0	0	35	63
DENOVO593	92	0	0	0	0	0	0	0	0
DENOVO594	18	129	9	21	53	98	11	0	0
DENOVO595	0	0	0	0	0	0	0	56	37
DENOVO596	19	32	9	9	21	1	0	0	0
DENOVO597	0	66	0	1	11	9	13	0	0
DENOVO598	0	24	17	19	36	0	0	0	0
DENOVO599	12	0	36	43	3	0	0	0	0
DENOVO600	13	9	7	8	13	34	4	0	5
DENOVO601	0	1	0	0	1	54	38	0	0
DENOVO602	1	0	0	10	57	21	0	0	0
DENOVO603	60	10	0	6	3	0	0	2	8
DENOVO604	7	1	0	0	82	12	0	0	0
DENOVO605	0	0	0	0	0	0	0	1	93
DENOVO606	0	61	28	23	21	0	0	0	0
DENOVO607	4	2	1	10	39	22	5	0	3
DENOVO608	0	20	0	0	0	64	0	0	0
DENOVO609	2	18	6	11	36	18	6	0	0
DENOVO610	0	0	0	0	3	71	0	0	0
DENOVO611	0	17	26	36	3	0	0	0	7
DENOVO612	0	0	5	0	47	29	0	0	0
DENOVO613	0	0	0	0	0	1	20	59	6
DENOVO614	78	0	8	2	0	0	0	0	0
DENOVO615	0	0	0	27	4	52	0	0	0
DENOVO616	17	11	8	16	34	0	0	0	0
DENOVO617	1	0	0	2	6	6	70	3	0
DENOVO618	0	0	0	0	0	7	10	28	37
DENOVO619	4	43	4	38	0	0	0	0	0
DENOVO620	32	0	0	6	17	34	0	0	0
DENOVO621	44	3	0	0	40	0	0	0	0
DENOVO622	0	0	0	0	0	15	69	0	0
DENOVO623	0	0	0	0	0	2	5	31	20
DENOVO624	7	7	2	7	32	19	0	19	2
DENOVO625	17	7	21	0	15	43	0	0	0
DENOVO626	28	10	6	26	14	0	0	0	0
DENOVO627	2	21	11	20	36	0	0	0	0
DENOVO628	83	0	0	0	0	0	0	0	0
DENOVO629	48	1	7	3	28	2	0	0	0
DENOVO630	26	6	6	0	18	32	0	0	0
DENOVO631	0	0	0	0	40	40	0	0	0
DENOVO632	7	2	65	0	0	12	0	0	0
DENOVO633	83	0	0	0	0	0	0	0	0
DENOVO634	0	27	5	11	32	13	0	0	0
DENOVO635	0	0	0	0	0	0	3	54	27
DENOVO636	9	6	37	11	25	1	0	0	0
DENOVO637	0	0	0	0	26	45	0	0	0
DENOVO638	9	3	4	3	7	24	29	3	0
DENOVO639	61	0	0	0	16	0	0	0	0
DENOVO640	2	8	8	6	7	6	1	21	21
DENOVO641	24	1	9	39	15	0	0	0	0
DENOVO642	0	0	0	0	0	0	0	26	56
DENOVO643	0	0	0	0	0	0	0	33	76
DENOVO644	71	4	1	0	8	0	0	0	0
DENOVO645	0	36	27	19	0	0	0	0	0
DENOVO646	0	32	3	41	0	0	0	0	0
DENOVO647	0	0	80	0	0	0	0	0	0
DENOVO648	0	64	0	0	0	0	0	0	0
DENOVO649	0	4	19	61	1	0	0	0	0
DENOVO650	0	0	0	0	0	0	0	0	75
DENOVO651	0	0	0	87	0	0	0	0	0
DENOVO652	0	0	0	0	2	71	0	0	17
DENOVO654	7	7	0	0	61	1	0	0	0
DENOVO655	6	18	14	39	0	0	0	0	0
DENOVO656	1	40	13	7	5	20	3	0	0
DENOVO657	0	0	0	75	0	0	0	0	0
DENOVO658	0	0	0	0	1	1	0	25	49
DENOVO659	0	0	0	0	0	0	0	24	21
DENOVO660	0	0	0	0	19	65	0	0	0
DENOVO661	53	2	16	0	16	0	0	0	0
DENOVO662	0	0	0	0	0	0	0	51	20
DENOVO663	2	5	9	29	33	4	0	0	0
DENOVO664	0	0	0	0	0	0	72	0	0
DENOVO665	0	75	10	2	3	0	0	0	0
DENOVO666	0	0	0	0	77	0	0	0	0
DENOVO667	0	2	1	2	62	22	0	0	0
DENOVO668	0	0	0	0	0	0	88	0	7
DENOVO669	0	0	0	0	12	57	3	0	0
DENOVO670	27	10	15	11	12	5	0	0	0
DENOVO671	0	0	0	0	0	93	0	0	0
DENOVO672	0	0	0	68	0	0	0	0	0
DENOVO673	53	11	2	0	3	5	0	0	0
DENOVO674	4	9	7	6	8	34	0	0	0
DENOVO675	7	32	19	11	3	0	0	0	0
DENOVO676	28	36	5	12	0	0	0	0	0
DENOVO677	0	0	0	0	0	0	68	0	0
DENOVO678	0	0	0	0	0	0	0	77	0
DENOVO679	10	0	0	0	67	5	0	0	0
DENOVO680	0	0	0	0	0	0	0	40	32
DENOVO681	66	0	0	0	6	0	0	0	0
DENOVO682	0	0	0	0	0	0	0	48	17
DENOVO683	0	16	0	0	6	14	11	15	10
DENOVO684	9	0	0	0	39	31	5	0	3
DENOVO685	0	19	6	48	0	0	0	0	0
DENOVO686	0	4	7	68	0	0	0	0	0
DENOVO687	1	12	4	0	24	25	7	0	0
DENOVO688	1	27	28	7	8	0	0	0	2
DENOVO689	0	10	29	36	0	0	0	0	0
DENOVO690	0	0	0	0	0	0	0	63	13
DENOVO691	18	0	1	20	4	33	2	0	0
DENOVO692	0	25	4	41	0	0	0	0	0
DENOVO693	13	3	9	46	0	0	0	0	0
DENOVO694	0	0	10	1	0	0	62	0	0
DENOVO695	21	15	18	16	3	0	0	0	0
DENOVO696	11	3	19	13	22	0	0	0	0
DENOVO697	47	0	0	17	8	0	0	0	0
DENOVO698	15	21	4	2	27	0	0	0	0
DENOVO699	0	0	0	0	0	0	0	64	0
DENOVO700	61	1	6	6	3	0	0	0	0
DENOVO701	12	27	24	11	2	0	0	0	0
DENOVO702	0	21	1	39	0	0	0	0	0
DENOVO703	8	58	0	5	0	2	0	0	0
DENOVO704	44	1	2	23	0	0	0	0	0
DENOVO705	0	0	0	0	0	73	0	0	0
DENOVO706	29	18	4	18	1	0	0	0	0
DENOVO707	8	12	6	5	35	3	0	0	0
DENOVO708	3	0	4	13	40	12	0	0	0
DENOVO709	21	16	22	33	0	0	0	0	0
DENOVO710	0	0	1	53	3	10	0	0	0
DENOVO711	4	27	34	13	11	0	0	0	0
DENOVO712	21	2	10	16	16	9	0	1	1
DENOVO713	0	0	0	0	68	0	0	0	0
DENOVO714	0	0	0	75	0	0	0	0	0
DENOVO715	0	0	0	0	2	56	1	2	0
DENOVO716	11	0	4	7	12	15	21	0	3
DENOVO717	0	2	2	0	0	5	2	50	2
DENOVO718	2	19	18	20	0	0	0	0	0
DENOVO719	53	0	0	0	15	8	0	0	0
DENOVO720	0	60	0	7	0	0	0	0	0
DENOVO721	1	0	2	3	0	61	1	0	0
DENOVO722	0	0	0	89	0	0	0	0	0
DENOVO723	46	0	21	2	0	0	0	0	0
DENOVO724	2	4	15	1	46	0	0	0	0
DENOVO725	46	0	4	0	0	0	0	0	0
DENOVO726	6	0	6	2	26	18	4	0	0
DENOVO727	0	0	3	1	3	55	0	0	0
DENOVO728	0	0	0	0	0	63	0	0	0
DENOVO729	0	0	0	71	0	0	0	0	0
DENOVO730	5	0	10	0	55	0	0	0	0
DENOVO731	17	0	0	5	43	0	0	0	0
DENOVO732	10	6	5	5	32	17	0	0	0
DENOVO733	8	0	53	14	1	0	0	0	0
DENOVO734	4	18	22	0	12	1	0	0	0
DENOVO735	0	17	12	31	0	0	0	0	0
DENOVO736	0	0	0	0	0	0	0	57	0
DENOVO737	0	0	0	0	0	0	0	21	38
DENOVO738	67	0	2	0	0	0	0	0	0
DENOVO739	1	6	0	2	0	12	38	0	0
DENOVO740	56	0	0	0	20	1	0	0	0
DENOVO741	0	0	0	15	31	14	0	1	0
DENOVO742	10	15	8	4	28	0	0	0	0
DENOVO743	812	6	0	242	194	0	0	0	0
DENOVO744	6	0	0	0	3	41	17	0	0
DENOVO745	0	0	2	0	56	0	0	0	0
DENOVO746	35	9	0	1	21	3	0	0	0
DENOVO747	6	0	0	0	49	5	0	0	0
DENOVO748	0	0	0	0	0	0	0	57	0
DENOVO749	0	0	0	0	0	0	0	31	33
DENOVO750	2	46	5	10	0	0	0	0	0
DENOVO751	0	15	16	29	4	0	0	0	0
DENOVO752	0	0	0	0	0	0	0	33	25
DENOVO753	0	0	0	0	3	20	38	0	0
DENOVO754	10	0	28	8	18	1	0	0	0
DENOVO755	22	3	9	23	5	4	2	0	0
DENOVO756	0	1	0	2	1	10	55	0	0
DENOVO757	0	0	0	0	0	0	0	23	47
DENOVO758	94	8	11	6	30	0	0	0	0
DENOVO759	2	2	2	6	24	33	4	2	1
DENOVO760	0	0	0	0	0	0	0	55	8
DENOVO761	26	6	1	7	8	9	0	0	0
DENOVO762	0	147	94	3	48	26	0	0	0
DENOVO763	5	3	5	46	0	0	0	0	0
DENOVO764	17	12	2	26	0	0	0	0	0
DENOVO766	2	2	3	1	14	3	28	3	0
DENOVO767	6	6	4	5	24	12	2	6	0
DENOVO768	30	4	3	2	10	8	0	0	0
DENOVO769	1	0	0	0	58	0	0	0	0
DENOVO770	1	0	0	0	0	0	0	0	56
DENOVO771	0	0	0	0	0	0	69	3	0
DENOVO772	13	0	29	27	0	0	0	0	0
DENOVO774	18	2	0	0	35	13	0	0	0
DENOVO775	5	6	3	1	4	2	38	0	0
DENOVO776	10	2	2	52	0	0	0	0	0
DENOVO777	3	1	1	3	0	8	1	42	5
DENOVO778	36	0	0	0	22	0	0	0	0
DENOVO779	0	0	0	0	1	63	1	0	0
DENOVO780	0	0	0	0	0	0	0	17	40
DENOVO781	18	1	0	3	24	14	0	0	0
DENOVO782	8	6	21	17	7	3	0	0	0
DENOVO783	0	0	0	0	0	3	1	54	10
DENOVO784	5	0	0	0	31	30	0	2	0
DENOVO785	0	57	0	0	0	0	0	0	0
DENOVO786	0	0	1	0	60	1	0	0	0
DENOVO787	0	18	2	0	41	0	0	0	0
DENOVO788	0	5	31	2	14	1	0	0	0
DENOVO789	0	10	43	13	0	0	0	0	0
DENOVO790	10	0	20	26	0	0	0	0	0
DENOVO791	4	0	0	3	7	10	0	11	26
DENOVO792	0	4	10	51	2	0	0	0	0
DENOVO793	2	2	5	11	18	1	28	0	0
DENOVO794	0	0	0	0	0	0	60	1	0
DENOVO795	26	3	6	0	3	6	4	0	1
DENOVO796	48	0	0	18	0	0	0	0	0
DENOVO797	0	0	0	0	0	0	0	60	0
DENOVO798	0	0	0	0	0	0	51	1	8
DENOVO799	0	7	1	48	4	2	2	0	0
DENOVO800	62	0	0	0	0	0	1	0	0
DENOVO801	64	0	0	0	0	0	0	0	0
DENOVO802	22	3	14	16	0	0	0	0	0
DENOVO803	0	0	0	0	0	16	39	0	0
DENOVO804	0	5	30	23	0	0	0	0	0
DENOVO805	0	0	0	0	0	0	0	58	12
DENOVO806	8	8	4	5	7	1	2	19	0
DENOVO807	4	0	0	1	46	10	0	0	0
DENOVO808	0	0	0	0	52	0	0	0	0
DENOVO809	29	0	0	29	0	0	0	0	0
DENOVO810	1	24	17	9	22	0	0	0	0
DENOVO811	0	1	14	10	35	0	0	0	0
DENOVO812	18	10	0	1	2	2	4	3	13
DENOVO813	0	0	0	0	16	41	0	0	0
DENOVO814	3	27	0	2	4	0	6	16	0
DENOVO815	0	0	0	0	0	0	0	8	41
DENOVO816	0	0	0	0	0	0	0	24	24
DENOVO817	60	3	7	0	0	0	0	0	0
DENOVO818	0	0	57	0	0	0	0	0	0
DENOVO819	0	0	0	0	7	18	29	0	0
DENOVO820	0	0	0	0	0	0	60	0	0
DENOVO821	0	0	0	0	10	22	21	3	1
DENOVO822	0	0	0	0	35	11	0	3	2
DENOVO823	0	0	0	0	0	1	55	0	0
DENOVO824	29	3	22	0	0	0	0	0	0
DENOVO825	0	4	4	48	2	0	0	0	0
DENOVO826	5	5	3	14	24	8	0	0	0
DENOVO827	0	0	0	0	0	0	0	31	19
DENOVO828	0	0	0	0	0	0	0	32	21
DENOVO829	0	0	0	52	1	0	0	0	0
DENOVO830	0	0	0	0	0	0	0	31	22
DENOVO831	49	0	0	9	0	0	0	0	0
DENOVO832	0	0	12	43	0	0	0	0	0
DENOVO833	0	0	0	0	3	32	18	0	0
DENOVO834	0	0	0	0	2	37	24	0	0
DENOVO835	0	0	0	0	0	59	0	0	0
DENOVO836	5	1	15	1	1	8	22	0	0
DENOVO837	0	0	0	0	0	0	0	10	38
DENOVO838	0	0	0	0	6	30	21	0	0
DENOVO839	0	0	0	0	0	39	19	0	0
DENOVO840	73	0	0	0	0	0	0	0	0
DENOVO841	9	0	1	0	41	1	0	0	0
DENOVO842	0	0	0	2	52	0	0	0	0
DENOVO843	2	0	29	26	4	0	0	0	0
DENOVO844	34	4	2	0	1	10	0	0	0
DENOVO845	0	0	0	0	0	0	55	0	0
DENOVO846	0	0	8	18	7	16	0	0	0
DENOVO847	0	0	0	0	0	48	0	0	0
DENOVO848	0	0	0	0	0	0	0	106	44
DENOVO849	0	0	0	0	0	0	3	36	10
DENOVO850	1	14	5	3	13	7	9	0	0
DENOVO851	0	0	0	14	8	38	0	0	0
DENOVO852	0	0	0	0	39	5	6	0	0
DENOVO853	28	1	1	26	0	0	0	0	0
DENOVO854	0	2	15	35	5	0	0	0	0
DENOVO855	0	0	46	7	0	0	0	0	0
DENOVO856	50	0	0	0	0	0	0	0	0
DENOVO857	0	0	0	0	0	0	0	52	0
DENOVO858	31	6	2	1	15	4	0	0	0
DENOVO859	53	0	0	0	0	0	0	0	0
DENOVO860	0	17	36	0	0	0	0	0	0
DENOVO861	0	0	0	0	0	19	31	0	0
DENOVO862	53	0	0	0	0	0	0	0	0
DENOVO863	0	0	0	0	0	24	21	0	0
DENOVO864	13	1	7	0	11	17	2	3	0
DENOVO865	0	0	0	0	0	0	0	8	45
DENOVO866	2	0	0	0	2	4	40	0	0
DENOVO867	4	36	0	0	11	0	2	0	0
DENOVO868	0	0	0	53	0	0	0	0	0
DENOVO869	0	1	38	11	0	0	0	0	0
DENOVO870	0	0	1	0	0	4	36	9	0
DENOVO871	2	1	2	12	13	14	2	6	4
DENOVO872	34	0	7	10	0	0	0	0	0
DENOVO873	0	0	0	0	0	0	0	15	31
DENOVO874	0	15	0	5	22	4	11	0	0
DENOVO875	0	0	0	0	0	0	0	13	35
DENOVO876	0	0	0	0	0	0	0	28	21
DENOVO878	0	0	0	0	0	0	0	34	8
DENOVO879	0	0	0	0	15	41	0	0	0
DENOVO880	0	0	0	0	46	2	0	0	0
DENOVO881	0	0	0	0	0	0	0	26	30
DENOVO882	0	0	0	0	4	40	2	0	0
DENOVO883	20	0	1	28	0	0	0	0	0
DENOVO884	0	5	10	0	0	0	0	0	32
DENOVO885	20	0	0	0	6	24	0	0	0
DENOVO886	50	0	0	0	0	0	0	0	0
DENOVO887	9	2	5	21	15	0	0	0	0
DENOVO888	0	37	15	5	0	0	0	0	0
DENOVO889	14	1	54	0	49	0	2	0	0
DENOVO890	0	0	0	9	28	3	13	0	0
DENOVO891	3	0	2	20	4	17	0	0	0
DENOVO892	1	13	14	11	11	0	0	0	0
DENOVO893	24	7	8	2	9	0	0	0	0
DENOVO894	32	0	0	10	0	1	0	0	2
DENOVO895	9	2	1	1	18	18	0	0	0
DENOVO896	0	0	0	0	0	0	0	6	38
DENOVO897	46	36	84	11	28	15	5	0	0
DENOVO898	0	3	47	0	5	0	0	0	0
DENOVO899	0	0	0	0	0	1	18	29	0
DENOVO900	0	0	0	0	0	10	41	0	0
DENOVO901	0	27	11	2	0	0	0	0	0
DENOVO902	41	0	1	2	6	0	0	0	0
DENOVO903	0	0	0	0	26	16	0	0	0
DENOVO904	0	0	0	46	0	0	0	0	0
DENOVO905	0	9	14	13	3	13	3	0	0
DENOVO906	27	4	3	0	4	3	0	0	0
DENOVO907	0	0	0	0	49	1	0	0	0
DENOVO908	0	0	0	0	0	23	26	0	0
DENOVO909	1	27	41	18	1	2	0	0	0
DENOVO910	0	13	8	17	0	0	10	0	0
DENOVO911	0	0	0	0	0	0	6	20	19
DENOVO912	0	0	0	0	52	0	0	0	0
DENOVO913	2	10	10	25	0	0	0	2	0
DENOVO914	0	0	0	0	0	0	0	34	13
DENOVO915	47	1	0	1	4	0	0	0	0
DENOVO916	6	26	2	1	3	4	4	0	0
DENOVO917	50	0	0	0	0	0	0	0	0
DENOVO918	0	27	2	17	0	0	0	0	0
DENOVO919	0	1	30	20	0	0	0	0	0
DENOVO920	0	0	0	0	0	0	2	37	4
DENOVO921	0	15	31	3	0	0	0	0	0
DENOVO922	9	4	6	8	20	0	2	0	0
DENOVO923	7	2	0	11	4	29	0	0	0
DENOVO924	0	0	0	0	0	0	0	25	21
DENOVO925	0	0	0	0	0	0	0	13	8
DENOVO926	42	0	3	4	0	0	0	0	0
DENOVO927	0	0	0	0	0	0	0	22	17
DENOVO928	8	5	3	9	11	1	12	0	0
DENOVO929	15	2	3	0	26	3	0	0	0
DENOVO930	0	0	0	0	0	0	0	41	1
DENOVO931	43	0	1	0	1	0	0	0	0
DENOVO932	1	0	0	42	1	0	0	0	0
DENOVO933	0	0	0	0	0	0	0	36	4
DENOVO934	0	0	0	0	0	1	48	0	0
DENOVO935	15	0	0	2	18	2	0	4	0
DENOVO936	30	3	10	4	0	0	0	0	0
DENOVO937	2	0	0	0	25	12	0	0	0
DENOVO938	0	0	0	0	0	0	1	7	32
DENOVO939	50	2	1	3	0	0	0	0	0
DENOVO940	0	0	0	0	0	0	0	25	11
DENOVO941	0	28	6	6	0	0	0	0	0
DENOVO942	0	0	0	0	0	0	0	42	0
DENOVO943	38	0	0	0	4	3	0	0	0
DENOVO944	19	5	11	3	12	0	0	0	0
DENOVO945	0	0	0	0	0	0	0	40	6
DENOVO946	0	0	6	0	7	31	0	0	0
DENOVO947	0	0	0	0	0	0	0	14	29
DENOVO948	0	0	0	0	0	0	40	0	0
DENOVO949	0	0	0	0	0	0	0	19	21
DENOVO950	6	16	11	24	59	27	12	9	1
DENOVO951	0	9	7	20	4	0	0	0	0
DENOVO952	0	1	2	1	15	29	2	1	4
DENOVO953	13	1	11	15	13	0	0	0	0
DENOVO954	0	0	0	0	0	32	13	0	0
DENOVO955	0	0	0	0	0	0	0	37	0
DENOVO956	3	2	0	0	17	15	1	0	0
DENOVO957	15	0	8	14	1	2	0	0	0
DENOVO958	9	15	1	13	12	0	0	0	0
DENOVO959	1	0	30	4	0	10	0	0	0
DENOVO960	0	0	0	0	0	41	0	0	0
DENOVO961	0	2	0	0	35	5	0	0	0
DENOVO962	0	0	21	26	1	0	0	0	0
DENOVO963	0	1	46	0	0	0	0	0	0
DENOVO964	0	26	1	11	0	3	0	0	0
DENOVO965	4	11	7	3	15	0	0	0	0
DENOVO966	0	0	0	0	0	3	40	0	0
DENOVO967	0	21	7	18	1	0	0	0	0
DENOVO968	0	0	0	0	0	5	0	15	17
DENOVO969	1	0	4	0	8	12	20	0	0
DENOVO970	1	0	8	8	22	1	0	0	0
DENOVO971	2	0	0	0	18	36	0	0	0
DENOVO972	7	4	9	10	9	2	1	0	1
DENOVO973	0	13	4	2	20	0	0	0	0
DENOVO974	5	0	1	0	0	2	0	32	0
DENOVO975	4	17	7	9	0	0	2	0	0
DENOVO976	0	0	0	0	0	0	0	28	8
DENOVO977	0	0	0	0	0	0	0	46	0
DENOVO978	0	0	0	0	0	1	32	7	0
DENOVO979	0	0	0	0	0	0	0	0	43
DENOVO980	3	16	35	28	2	0	0	0	0
DENOVO981	0	0	0	0	35	4	0	0	0
DENOVO982	0	0	0	0	0	0	38	2	0
DENOVO983	23	0	4	0	15	0	0	0	0
DENOVO984	0	0	0	0	2	10	0	8	23
DENOVO985	0	32	6	2	0	0	0	0	0
DENOVO986	15	15	5	3	6	0	0	0	0
DENOVO987	0	0	0	0	2	8	30	0	0
DENOVO988	4	5	4	19	8	0	0	0	0
DENOVO989	1	0	0	4	21	5	14	0	0
DENOVO990	0	0	0	0	219	93	0	0	0
DENOVO991	5	5	5	7	1	0	0	3	10
DENOVO992	0	0	0	0	0	4	29	1	5
DENOVO993	1	24	13	11	2	0	0	0	0
DENOVO994	10	0	31	2	0	0	0	0	0
DENOVO995	0	0	0	0	5	38	0	0	0
DENOVO996	0	0	0	0	0	0	0	35	4
DENOVO997	0	31	4	0	0	0	0	0	0
DENOVO998	24	7	5	8	0	0	0	0	0
DENOVO999	0	0	0	0	0	0	0	29	13
DENOVO1000	0	0	0	0	0	42	0	0	0
DENOVO1001	0	0	0	0	0	0	0	0	38
DENOVO1002	0	0	0	0	1	23	18	0	0
DENOVO1003	18	1	0	0	8	19	0	0	0
DENOVO1004	0	0	0	0	0	0	0	16	23
DENOVO1005	54	0	0	0	0	0	0	0	0
DENOVO1006	45	0	0	0	0	0	0	0	0
DENOVO1007	37	2	0	0	2	0	0	0	0
DENOVO1008	0	0	0	0	0	0	1	15	24
DENOVO1009	38	0	0	0	0	0	0	0	0
DENOVO1010	0	11	11	17	0	0	0	0	0
DENOVO1011	14	0	0	9	19	0	0	0	0
DENOVO1012	0	12	26	1	1	0	0	0	0
DENOVO1013	0	1	0	36	0	0	0	0	0
DENOVO1014	8	7	6	1	0	0	0	21	0
DENOVO1015	0	0	0	0	2	4	10	8	16
DENOVO1016	0	0	0	0	2	1	6	0	34
DENOVO1017	12	3	5	23	1	8	0	0	0
DENOVO1018	2	8	1	25	0	0	0	0	0
DENOVO1019	0	0	3	32	0	0	0	0	0
DENOVO1020	1	5	4	30	0	0	0	0	0
DENOVO1021	0	0	0	0	0	0	0	0	38
DENOVO1022	0	0	0	37	0	0	0	0	0
DENOVO1023	0	0	0	0	1	41	0	0	0
DENOVO1024	17	1	2	4	11	0	0	0	0
DENOVO1025	18	3	2	9	6	0	0	0	0
DENOVO1026	0	0	0	0	0	0	12	12	15
DENOVO1027	0	0	0	0	0	0	0	0	34
DENOVO1028	20	0	3	12	0	0	0	0	0
DENOVO1029	0	0	10	25	1	0	0	2	0
DENOVO1030	22	0	0	0	13	5	0	0	0
DENOVO1031	1	0	0	1	8	29	0	0	0
DENOVO1032	1	3	25	6	0	0	0	0	0
DENOVO1033	0	0	0	0	10	30	0	0	0
DENOVO1034	2	9	0	0	23	5	0	0	0
DENOVO1035	14	6	1	9	18	14	0	0	0
DENOVO1036	9	28	21	9	1	29	5	0	0
DENOVO1037	26	1	0	4	3	0	0	0	0
DENOVO1038	0	0	0	0	0	0	0	0	38
DENOVO1039	0	0	0	0	0	0	0	35	6
DENOVO1040	19	1	11	1	2	0	0	0	0
DENOVO1041	41	0	0	0	0	0	0	0	0
DENOVO1042	0	18	14	4	0	0	0	0	0
DENOVO1043	21	2	7	1	7	2	0	0	0
DENOVO1045	0	0	0	0	0	0	49	0	0
DENOVO1046	7	1	4	0	21	5	0	0	0
DENOVO1047	15	3	4	5	9	0	0	0	0
DENOVO1048	10	5	2	5	4	0	0	0	0
DENOVO1049	0	0	0	0	0	0	26	13	0
DENOVO1050	0	0	0	0	13	22	3	0	0
DENOVO1051	2	19	3	3	8	3	0	0	0
DENOVO1052	85	24	48	62	6	0	0	0	0
DENOVO1053	6	11	7	8	4	1	0	0	0
DENOVO1054	1	1	1	2	0	12	20	0	0
DENOVO1055	6	0	5	8	4	17	0	0	0
DENOVO1056	0	0	0	0	0	0	0	2	31
DENOVO1057	1	1	6	8	22	0	0	0	0
DENOVO1058	0	0	1	21	17	0	0	8	0
DENOVO1059	1	105	155	8	69	11	0	0	0
DENOVO1060	0	0	1	31	0	0	0	0	0
DENOVO1061	0	0	0	0	0	35	0	0	0
DENOVO1062	0	0	0	0	0	0	0	22	12
DENOVO1063	1	0	31	2	5	0	0	0	0
DENOVO1064	0	0	0	0	0	0	0	0	31
DENOVO1065	0	0	0	0	0	16	25	0	0
DENOVO1066	0	0	0	0	0	0	1	11	20
DENOVO1067	0	0	0	2	9	27	0	0	0
DENOVO1068	1	7	3	3	7	1	15	1	0
DENOVO1070	0	2	5	24	0	0	4	0	0
DENOVO1071	7	3	4	14	10	13	2	0	0
DENOVO1072	31	0	0	12	1	0	0	0	0
DENOVO1073	22	0	2	18	0	0	0	0	0
DENOVO1074	0	0	0	0	0	0	0	1	33
DENOVO1075	40	0	0	0	1	0	0	0	0
DENOVO1076	12	15	2	0	10	0	0	0	0
DENOVO1077	20	4	18	7	2	0	0	0	0
DENOVO1078	18	0	1	13	0	0	0	0	0
DENOVO1079	1	11	6	18	0	0	0	0	0
DENOVO1080	0	0	7	12	12	0	0	0	0
DENOVO1081	0	0	0	0	30	1	0	0	0
DENOVO1082	0	0	0	0	0	0	0	37	0
DENOVO1083	8	1	0	1	0	5	5	13	0
DENOVO1084	6	0	0	22	3	0	0	0	0
DENOVO1085	7	4	17	0	0	0	0	0	7
DENOVO1086	0	0	1	0	6	22	0	0	0
DENOVO1087	3	0	1	0	0	27	360	168	200
DENOVO1088	0	0	0	0	11	25	0	0	0
DENOVO1089	5	6	0	2	11	10	0	0	0
DENOVO1090	5	0	7	10	4	9	0	1	8
DENOVO1091	5	6	0	2	7	7	16	1	0
DENOVO1092	1	13	3	7	5	20	0	0	0
DENOVO1093	0	3	29	0	0	0	0	0	0
DENOVO1094	1	16	0	0	13	2	2	0	0
DENOVO1095	2	0	0	1	0	0	0	0	33
DENOVO1096	3	5	5	19	3	0	0	0	0
DENOVO1097	0	0	0	0	0	0	6	2	23
DENOVO1098	36	0	0	0	0	0	0	0	0
DENOVO1099	0	0	0	0	0	0	0	0	33
DENOVO1100	0	0	0	0	0	0	0	10	19
DENOVO1101	0	0	0	0	2	36	0	0	0
DENOVO1102	12	0	0	0	0	15	0	9	0
DENOVO1103	14	1	0	1	10	9	0	0	0
DENOVO1104	0	0	0	0	1	3	17	16	0
DENOVO1105	0	0	0	0	0	0	0	25	0
DENOVO1106	0	0	0	1	35	1	0	0	0
DENOVO1107	3	8	12	17	0	0	0	0	0
DENOVO1108	35	0	0	0	0	0	0	0	0
DENOVO1109	6	0	0	21	0	0	0	0	0
DENOVO1110	13	0	0	0	14	8	0	0	0
DENOVO1111	35	0	0	1	0	0	0	0	0
DENOVO1112	0	21	0	0	0	1	4	3	6
DENOVO1113	30	0	3	0	0	0	0	0	0
DENOVO1114	9	7	0	8	4	0	0	0	0
DENOVO1115	0	0	0	0	0	0	35	0	0
DENOVO1116	4	1	8	4	13	0	0	0	0
DENOVO1117	0	0	0	0	0	23	10	0	0
DENOVO1118	2	0	0	4	27	0	0	0	0
DENOVO1119	1	2	0	2	9	16	0	0	0
DENOVO1120	1	0	0	0	0	14	10	6	0
DENOVO1121	0	0	0	0	0	2	11	0	19
DENOVO1122	4	4	1	2	38	0	0	0	0
DENOVO1123	16	6	0	0	14	3	0	0	0
DENOVO1124	1	3	26	0	0	0	0	0	2
DENOVO1125	0	0	0	0	11	19	0	0	0
DENOVO1126	6	6	17	1	3	0	0	0	0
DENOVO1127	9	0	0	0	19	0	0	0	0
DENOVO1128	0	0	0	0	0	0	0	32	0
DENOVO1129	0	0	18	1	11	2	1	0	0
DENOVO1130	0	0	2	0	13	18	3	0	0
DENOVO1131	0	0	32	0	0	0	0	0	0
DENOVO1132	0	0	0	0	0	0	17	14	0
DENOVO1133	0	12	6	17	0	0	0	0	0
DENOVO1134	0	0	0	0	0	0	1	13	21
DENOVO1135	0	0	0	0	0	0	0	18	11
DENOVO1136	0	0	0	28	0	0	0	0	0
DENOVO1137	0	0	0	0	0	0	4	9	18
DENOVO1138	0	32	4	5	0	0	0	0	0
DENOVO1139	9	0	0	0	16	14	0	0	0
DENOVO1140	0	0	1	0	3	28	0	0	0
DENOVO1141	8	5	2	3	10	2	0	0	0
DENOVO1142	15	17	7	41	8	5	0	0	0
DENOVO1143	0	1	3	1	13	20	5	0	0
DENOVO1144	4	1	0	0	21	15	0	0	0
DENOVO1145	0	1	0	2	38	0	0	0	0
DENOVO1146	0	0	0	0	0	0	0	3	20
DENOVO1147	0	0	5	24	0	0	0	0	0
DENOVO1148	0	0	1	3	28	2	0	0	0
DENOVO1149	1	0	0	0	26	1	0	0	0
DENOVO1150	3	5	2	1	7	4	14	0	0
DENOVO1151	0	0	0	0	4	27	0	0	0
DENOVO1152	0	1	0	1	10	18	0	0	0
DENOVO1153	0	0	26	0	0	0	0	0	0
DENOVO1154	32	0	0	0	0	0	0	0	0
DENOVO1155	0	0	0	0	0	0	36	0	0
DENOVO1156	27	9	0	4	2	5	0	0	0
DENOVO1157	0	4	0	0	9	4	14	0	0
DENOVO1158	0	0	0	0	0	30	0	0	0
DENOVO1159	0	0	0	0	0	11	23	0	0
DENOVO1160	0	0	0	0	37	1	0	0	0
DENOVO1161	0	0	1	34	0	0	0	0	0
DENOVO1162	0	0	0	0	0	0	0	29	0
DENOVO1163	0	0	0	0	0	0	32	0	0
DENOVO1164	0	5	5	18	0	0	0	0	0
DENOVO1165	0	0	0	0	0	0	0	27	0
DENOVO1166	15	1	6	8	0	0	0	0	0
DENOVO1167	0	0	0	0	0	0	0	11	15
DENOVO1168	5	0	0	0	1	21	12	0	0
DENOVO1169	0	0	1	0	0	0	33	0	0
DENOVO1170	3	4	0	8	18	0	0	0	0
DENOVO1171	0	0	0	0	2	2	1	17	12
DENOVO1172	1	0	0	1	0	26	2	7	0
DENOVO1173	0	0	0	0	0	1	40	0	0
DENOVO1174	2	0	0	8	0	18	0	0	3
DENOVO1175	16	9	1	1	0	0	0	0	0
DENOVO1176	32	0	0	0	0	0	0	0	0
DENOVO1177	0	0	0	0	0	33	0	0	0
DENOVO1178	13	0	3	1	0	0	0	0	0
DENOVO1179	0	0	0	0	0	0	0	32	0
DENOVO1180	31	0	0	0	0	0	0	0	0
DENOVO1181	0	0	0	0	0	0	8	10	13
DENOVO1182	21	2	0	0	6	0	0	0	0
DENOVO1183	8	6	0	7	5	1	2	0	0
DENOVO1184	11	9	4	6	3	0	0	0	0
DENOVO1185	15	0	9	6	0	2	0	0	0
DENOVO1186	0	0	1	1	1	0	0	25	0
DENOVO1187	0	0	0	0	0	0	0	29	0
DENOVO1188	3	0	0	29	52	14	0	0	0
DENOVO1189	0	0	0	0	3	6	19	0	0
DENOVO1190	5	2	2	0	4	1	14	0	0
DENOVO1191	5	0	0	0	25	0	0	0	0
DENOVO1192	4	0	0	0	2	4	0	23	0
DENOVO1193	0	0	0	0	6	19	0	0	0
DENOVO1194	0	0	22	0	0	0	0	6	0
DENOVO1195	27	0	0	0	0	0	0	0	0
DENOVO1196	0	0	0	0	11	4	6	1	2
DENOVO1197	2	0	0	26	5	0	0	0	0
DENOVO1198	0	0	0	0	7	3	1	13	0
DENOVO1199	14	0	0	2	13	0	0	0	0
DENOVO1200	26	0	0	0	0	0	0	0	0
DENOVO1201	0	0	0	0	0	7	22	0	0
DENOVO1202	0	0	0	0	0	24	0	0	0
DENOVO1203	0	0	0	31	1	0	0	0	0
DENOVO1204	0	26	0	0	0	3	0	0	0
DENOVO1205	2	0	0	0	0	0	25	0	0
DENOVO1206	0	0	0	0	0	0	0	0	27
DENOVO1207	0	0	0	0	0	0	3	14	8
DENOVO1208	20	0	0	1	6	0	0	0	0
DENOVO1209	1	10	0	1	6	6	5	1	0
DENOVO1210	22	24	0	0	11	21	0	0	0
DENOVO1211	14	6	0	3	15	0	0	0	0
DENOVO1212	0	0	5	6	16	1	0	0	0
DENOVO1213	6	2	2	21	0	0	0	0	0
DENOVO1214	1	9	1	14	0	0	0	0	0
DENOVO1215	0	0	0	0	0	28	0	0	0
DENOVO1216	0	0	0	39	5	0	0	0	0
DENOVO1217	27	2	2	0	0	0	0	0	0
DENOVO1218	24	0	0	0	2	2	0	0	0
DENOVO1219	0	0	0	0	0	0	0	25	0
DENOVO1220	0	0	0	0	1	0	26	0	0
DENOVO1221	25	0	0	0	0	1	1	0	0
DENOVO1222	0	0	0	0	7	1	15	0	5
DENOVO1223	0	5	0	16	0	4	0	0	0
DENOVO1225	3	5	2	1	1	3	0	0	11
DENOVO1226	0	27	0	0	0	0	0	0	0
DENOVO1227	0	22	3	0	11	0	0	0	0
DENOVO1228	50	13	12	4	4	26	1	0	0
DENOVO1229	0	0	0	0	4	28	0	0	0
DENOVO1230	0	0	9	1	15	1	1	0	0
DENOVO1231	6	1	2	1	4	13	0	0	0
DENOVO1232	9	0	10	0	8	6	0	0	0
DENOVO1233	0	6	18	9	0	0	0	0	0
DENOVO1234	11	0	1	0	13	10	0	0	0
DENOVO1235	2	0	0	0	3	8	3	1	15
DENOVO1236	5	4	9	2	6	0	0	0	0
DENOVO1237	0	0	0	0	0	0	4	15	8
DENOVO1238	0	2	3	10	13	0	0	0	0
DENOVO1239	4	1	6	13	1	0	0	0	0
DENOVO1240	7	4	5	12	0	0	0	0	0
DENOVO1241	0	0	2	3	5	3	13	0	0
DENOVO1242	0	0	1	8	12	1	0	0	0
DENOVO1243	0	0	0	0	0	0	1	17	6
DENOVO1244	0	0	0	0	0	0	0	29	0
DENOVO1245	0	0	3	2	3	5	0	10	0
DENOVO1246	4	0	0	0	0	12	1	7	0
DENOVO1247	30	0	0	0	0	0	0	0	0
DENOVO1248	0	1	0	0	21	8	0	0	0
DENOVO1249	15	2	4	5	1	1	0	0	0
DENOVO1250	0	0	0	0	0	0	0	15	15
DENOVO1251	0	0	0	0	1	0	26	0	0
DENOVO1252	0	0	0	0	0	0	23	0	0
DENOVO1253	0	0	0	29	0	0	0	0	0
DENOVO1254	0	0	0	0	0	0	0	11	11
DENOVO1255	0	0	0	0	0	0	0	18	6
DENOVO1256	9	0	3	6	1	7	0	0	0
DENOVO1257	0	0	44	0	0	0	0	0	0
DENOVO1258	0	0	0	0	0	24	0	0	0
DENOVO1259	0	6	0	20	0	0	0	0	0
DENOVO1260	2	1	0	0	3	18	3	4	0
DENOVO1261	1	1	0	2	17	4	0	0	0
DENOVO1262	0	0	0	0	0	0	0	7	18
DENOVO1263	1	1	2	4	25	1	0	0	0
DENOVO1264	0	0	0	0	0	2	24	0	0
DENOVO1265	2	19	1	10	0	0	0	0	0
DENOVO1266	0	3	0	0	23	0	0	0	0
DENOVO1267	0	0	0	0	0	0	0	27	6
DENOVO1268	0	0	0	0	0	0	0	4	21
DENOVO1269	0	0	0	0	0	1	0	1	21
DENOVO1270	3	0	0	21	1	0	0	0	0
DENOVO1271	8	10	8	3	2	0	0	0	0
DENOVO1272	6	0	0	17	0	0	0	0	0
DENOVO1273	0	0	0	1	24	0	0	0	0
DENOVO1274	0	0	0	0	21	5	0	0	0
DENOVO1275	0	0	0	24	0	0	0	0	0
DENOVO1276	0	0	0	0	0	25	0	0	0
DENOVO1277	0	0	0	0	0	0	0	0	22
DENOVO1278	19	4	2	0	1	1	0	0	0
DENOVO1279	0	0	0	0	0	0	0	0	30
DENOVO1280	0	0	0	0	0	23	0	0	0
DENOVO1281	0	0	24	0	0	0	0	0	0
DENOVO1282	0	0	0	0	8	23	0	0	0
DENOVO1283	0	0	0	0	0	3	20	4	0
DENOVO1284	1	2	5	20	5	0	0	0	0
DENOVO1285	7	6	5	4	2	0	0	0	0
DENOVO1286	33	0	0	0	0	0	0	0	0
DENOVO1287	0	6	22	0	0	0	0	0	0
DENOVO1288	0	0	0	0	0	0	26	0	0
DENOVO1289	0	0	1	0	12	6	7	4	0
DENOVO1290	4	6	13	0	0	0	0	0	0
DENOVO1291	5	4	9	24	0	0	0	0	0
DENOVO1292	0	0	0	0	0	0	0	3	22
DENOVO1293	0	0	0	0	8	14	0	0	0
DENOVO1294	0	0	0	0	0	0	13	11	0
DENOVO1295	1	0	0	2	5	24	0	0	0
DENOVO1296	9	0	0	0	11	0	0	0	0
DENOVO1297	0	4	15	2	3	0	0	0	0
DENOVO1298	0	0	0	0	11	18	0	0	0
DENOVO1299	12	0	0	2	7	11	0	0	0
DENOVO1300	5	4	3	1	5	11	0	0	0
DENOVO1301	0	0	3	0	20	1	0	0	0
DENOVO1302	0	0	0	1	23	0	0	0	0
DENOVO1303	2	0	0	23	0	0	0	0	0
DENOVO1304	0	0	0	0	7	14	0	0	0
DENOVO1305	0	0	0	0	0	0	0	0	32
DENOVO1306	17	5	0	0	0	21	0	0	0
DENOVO1307	0	2	23	0	0	0	0	0	0
DENOVO1308	0	0	0	0	0	0	0	0	31
DENOVO1309	0	0	0	0	0	26	0	0	0
DENOVO1310	14	0	0	8	2	0	0	0	0
DENOVO1311	0	0	0	0	0	27	0	0	0
DENOVO1312	0	0	0	0	0	30	0	0	0
DENOVO1313	0	0	0	0	0	19	9	0	0
DENOVO1314	0	0	0	0	0	0	9	0	16
DENOVO1315	0	0	0	0	0	0	0	16	6
DENOVO1316	0	0	0	0	23	0	0	0	0
DENOVO1317	5	5	0	0	15	0	0	0	0
DENOVO1318	0	1	0	0	12	9	0	0	0
DENOVO1319	0	0	0	0	0	0	0	0	22
DENOVO1320	21	0	2	0	0	0	0	0	0
DENOVO1321	0	0	0	0	4	21	0	0	0
DENOVO1322	5	12	2	1	0	8	1	0	0
DENOVO1323	0	0	0	0	0	24	0	0	0
DENOVO1324	0	0	0	0	2	16	5	0	0
DENOVO1325	6	0	1	7	14	0	1	0	0
DENOVO1326	6	2	3	6	8	1	0	0	0
DENOVO1327	0	12	10	0	0	0	0	0	0
DENOVO1328	0	0	0	0	7	17	2	0	0
DENOVO1329	6	12	5	4	1	0	0	0	0
DENOVO1330	0	0	0	0	0	0	0	9	11
DENOVO1331	11	11	0	0	0	0	0	0	0
DENOVO1332	5	9	5	0	4	0	0	0	0
DENOVO1333	0	0	0	0	0	0	0	13	11
DENOVO1334	0	4	6	1	5	17	0	0	0
DENOVO1335	0	10	11	6	0	0	0	0	0
DENOVO1336	5	0	20	0	0	0	0	0	0
DENOVO1337	0	0	0	0	1	0	23	0	0
DENOVO1338	1	17	5	0	0	0	0	0	0
DENOVO1339	0	0	0	0	4	2	13	0	0
DENOVO1340	0	0	0	0	0	0	0	2	21
DENOVO1341	1	0	0	0	2	12	5	0	0
DENOVO1342	2	1	3	0	11	5	0	0	0
DENOVO1343	0	0	6	15	0	0	0	0	0
DENOVO1344	2	7	2	12	0	0	0	0	0
DENOVO1345	1	0	0	0	11	8	0	0	0
DENOVO1346	0	0	0	0	0	0	0	0	25
DENOVO1347	2	2	6	1	6	6	0	0	0
DENOVO1348	0	0	0	0	0	0	0	9	11
DENOVO1349	15	0	0	5	0	1	0	0	0
DENOVO1350	0	3	2	2	5	13	0	0	0
DENOVO1351	0	0	0	0	0	0	0	13	6
DENOVO1352	11	1	4	1	3	0	0	0	0
DENOVO1353	0	0	0	0	0	0	0	1	25
DENOVO1354	19	0	0	1	2	0	0	0	0
DENOVO1355	0	0	0	0	0	17	4	2	0
DENOVO1357	0	0	0	0	0	0	0	14	4
DENOVO1358	0	16	8	1	0	0	0	0	0
DENOVO1359	21	0	0	0	0	0	0	0	0
DENOVO1360	0	12	8	4	1	0	0	0	0
DENOVO1361	0	0	0	0	0	23	0	0	0
DENOVO1362	0	0	0	0	0	23	0	0	0
DENOVO1363	13	0	1	0	0	0	0	0	0
DENOVO1364	6	6	2	4	0	0	0	0	0
DENOVO1365	0	0	0	0	0	23	0	0	0
DENOVO1366	0	15	7	5	0	0	0	0	0
DENOVO1367	14	4	0	12	0	0	0	0	0
DENOVO1368	0	0	0	0	19	0	0	0	0
DENOVO1369	15	4	0	0	4	0	0	0	0
DENOVO1370	0	0	0	0	0	20	1	0	0
DENOVO1371	5	0	0	7	8	0	0	0	0
DENOVO1372	15	0	0	12	0	0	0	0	0
DENOVO1373	2	0	0	3	19	3	0	0	0
DENOVO1374	0	10	4	11	0	0	0	0	0
DENOVO1375	2	0	3	1	4	1	0	8	0
DENOVO1376	0	0	0	0	0	9	12	0	0
DENOVO1377	0	0	0	0	0	0	0	11	12
DENOVO1378	1	1	0	0	0	21	1	0	0
DENOVO1379	0	0	0	0	20	0	0	0	0
DENOVO1380	0	11	1	8	1	0	0	0	0
DENOVO1381	14	0	0	0	6	0	0	0	0
DENOVO1382	1	0	0	1	21	1	0	0	0
DENOVO1383	0	0	0	0	0	23	0	0	0
DENOVO1384	0	0	0	1	0	20	2	0	0
DENOVO1385	0	0	0	0	0	0	0	16	4
DENOVO1386	0	0	0	0	0	0	0	20	0
DENOVO1387	0	0	0	0	19	0	0	0	0
DENOVO1388	0	25	0	0	0	0	0	0	0
DENOVO1389	0	0	0	0	0	0	0	8	11
DENOVO1390	0	10	6	4	2	0	0	0	0
DENOVO1391	24	0	0	0	3	0	0	0	0
DENOVO1392	3	0	1	1	9	9	0	0	0
DENOVO1393	0	0	0	0	0	11	9	0	0
DENOVO1394	0	0	0	0	28	10	0	0	0
DENOVO1395	0	0	8	0	12	0	0	0	0
DENOVO1396	0	0	0	0	0	0	0	0	19
DENOVO1397	0	0	0	0	18	0	0	0	0
DENOVO1398	13	0	2	5	0	0	0	0	0
DENOVO1399	1	0	0	0	15	3	3	0	0
DENOVO1400	0	0	0	0	0	0	0	6	14
DENOVO1401	0	0	0	0	1	26	0	0	0
DENOVO1402	0	0	0	0	0	0	0	24	0
DENOVO1403	0	0	0	0	0	0	0	0	19
DENOVO1404	19	0	2	0	0	0	0	0	0
DENOVO1405	18	0	0	3	0	0	0	0	0
DENOVO1406	22	1	0	0	0	0	0	0	0
DENOVO1407	0	0	0	0	0	0	0	3	16
DENOVO1408	0	0	0	0	0	0	0	26	15
DENOVO1409	10	5	4	1	4	0	0	0	0
DENOVO1410	4	2	2	0	11	0	0	0	0
DENOVO1411	0	0	0	0	0	0	5	16	0
DENOVO1412	0	0	0	0	0	1	1	1	23
DENOVO1413	5	0	4	4	12	0	0	0	0
DENOVO1414	4	1	1	0	14	0	0	0	0
DENOVO1415	0	2	4	6	1	3	6	0	0
DENOVO1416	0	0	0	0	0	0	1	6	11
DENOVO1417	16	9	1	2	2	2	0	0	0
DENOVO1418	3	0	1	0	2	15	0	0	0
DENOVO1419	0	3	1	12	2	0	0	0	0
DENOVO1420	1	2	2	10	7	0	0	0	0
DENOVO1421	0	0	0	0	0	2	19	0	0
DENOVO1422	0	0	0	1	13	6	0	0	0
DENOVO1423	6	0	4	0	8	6	0	0	0
DENOVO1424	3	2	6	15	0	0	0	0	0
DENOVO1425	0	8	18	2	2	0	0	0	0
DENOVO1426	0	0	0	0	18	2	0	0	0
DENOVO1427	0	0	0	18	0	0	0	0	0
DENOVO1428	0	0	0	0	0	0	0	17	0
DENOVO1429	16	0	2	0	0	0	0	0	0
DENOVO1430	0	0	10	0	0	0	0	0	9
DENOVO1431	11	0	0	0	5	0	0	0	0
DENOVO1432	0	0	0	0	0	0	0	17	0
DENOVO1433	0	0	0	0	0	0	0	0	18
DENOVO1434	0	0	0	0	0	23	0	0	0
DENOVO1435	0	0	0	0	0	0	18	0	0
DENOVO1436	21	0	0	0	0	0	0	0	0
DENOVO1437	0	3	0	0	18	1	0	0	0
DENOVO1438	0	0	0	0	0	0	0	18	0
DENOVO1439	22	1	0	0	0	0	0	0	0
DENOVO1440	7	13	3	5	0	0	0	0	0
DENOVO1441	0	0	0	0	0	0	0	0	17
DENOVO1442	0	0	0	0	0	0	0	0	20
DENOVO1443	0	0	0	2	9	6	0	0	12
DENOVO1444	0	0	0	0	0	0	0	11	7
DENOVO1445	0	0	0	0	0	0	0	20	0
DENOVO1446	10	0	0	2	9	5	1	0	0
DENOVO1447	0	0	0	0	0	0	0	19	0
DENOVO1448	0	0	0	0	5	19	0	0	0
DENOVO1449	0	2	10	12	0	0	0	0	0
DENOVO1450	0	0	0	0	4	11	7	5	0
DENOVO1451	0	0	0	0	0	0	0	19	0
DENOVO1452	0	0	0	0	28	0	0	0	0
DENOVO1453	0	0	0	0	0	0	0	8	15
DENOVO1454	12	22	34	29	3	0	0	0	0
DENOVO1455	4	0	2	20	4	0	0	0	0
DENOVO1456	0	0	0	0	0	0	0	0	17
DENOVO1457	0	0	0	3	12	5	1	0	0
DENOVO1458	0	2	3	0	12	3	0	0	0
DENOVO1459	11	9	1	0	0	0	0	1	1
DENOVO1460	0	0	0	0	0	17	4	0	0
DENOVO1461	7	0	0	12	1	0	0	0	0
DENOVO1462	107	73	89	67	59	15	0	0	0
DENOVO1463	14	0	0	4	0	0	0	1	1
DENOVO1464	16	0	0	0	5	0	0	0	0
DENOVO1465	5	0	2	5	5	2	0	0	0
DENOVO1466	4	2	6	8	0	0	0	0	0
DENOVO1467	3	0	6	8	1	3	0	0	0
DENOVO1468	0	0	0	0	5	13	1	0	0
DENOVO1469	5	0	2	2	10	2	0	0	0
DENOVO1470	8	0	10	3	1	0	0	0	0
DENOVO1471	0	0	0	0	0	0	3	7	7
DENOVO1472	0	2	5	10	0	0	0	0	0
DENOVO1473	0	0	0	0	4	17	0	0	0
DENOVO1474	1	0	0	0	9	9	0	0	0
DENOVO1475	0	2	4	13	0	0	0	0	0
DENOVO1476	17	0	0	2	0	0	0	0	0
DENOVO1477	0	14	0	2	1	0	0	0	0
DENOVO1478	0	0	0	0	0	0	1	0	16
DENOVO1479	0	0	0	0	0	0	17	0	0
DENOVO1480	0	0	0	0	0	0	18	0	0
DENOVO1481	1	0	0	17	0	0	0	0	0
DENOVO1482	1	0	0	0	4	13	5	0	0
DENOVO1483	0	0	0	0	13	5	0	0	0
DENOVO1484	2	4	0	0	2	2	2	0	6
DENOVO1485	0	0	0	0	0	0	20	0	0
DENOVO1486	17	4	6	27	4	0	0	0	0
DENOVO1487	0	3	18	1	0	0	0	0	0
DENOVO1488	2	0	0	0	16	0	0	0	0
DENOVO1489	0	0	0	0	14	0	0	2	0
DENOVO1490	0	0	0	0	0	0	0	8	13
DENOVO1491	0	0	0	0	0	0	0	21	0
DENOVO1492	0	0	0	0	24	0	0	0	0
DENOVO1493	20	0	0	0	0	0	0	0	0
DENOVO1494	0	0	1	0	1	6	10	1	0
DENOVO1495	8	1	1	1	1	4	0	0	0
DENOVO1496	11	0	0	0	6	0	0	0	0
DENOVO1497	0	18	0	0	3	0	0	0	0
DENOVO1498	19	0	0	0	0	0	0	0	0
DENOVO1499	5	2	0	0	4	5	0	0	0
DENOVO1500	0	0	2	20	0	0	0	0	0
DENOVO1501	0	3	0	0	0	0	18	0	0
DENOVO1502	0	0	0	0	0	0	0	16	0
DENOVO1503	0	0	0	0	0	22	0	0	0
DENOVO1504	0	11	1	5	0	0	0	0	0
DENOVO1505	0	0	0	0	2	1	8	7	0
DENOVO1506	3	2	0	0	3	5	8	0	0
DENOVO1507	0	0	0	0	0	0	0	19	0
DENOVO1508	0	7	9	3	0	0	0	0	0
DENOVO1509	0	5	4	6	4	0	0	0	0
DENOVO1510	4	21	8	12	0	0	0	0	0
DENOVO1511	0	0	1	15	7	0	0	0	0
DENOVO1512	0	10	0	2	1	6	3	0	0
DENOVO1513	0	12	19	1	1	0	0	0	0
DENOVO1514	0	0	0	0	0	0	0	0	19
DENOVO1515	0	0	0	0	5	16	2	0	0
DENOVO1516	0	0	0	0	0	0	10	0	0
DENOVO1517	12	2	0	0	10	0	0	0	0
DENOVO1518	3	10	2	0	0	0	0	0	0
DENOVO1519	7	0	0	2	12	0	0	0	0
DENOVO1520	2	1	0	0	3	20	0	0	0
DENOVO1521	1	6	2	15	0	0	0	0	0
DENOVO1522	1	0	1	17	3	7	1	7	0
DENOVO1523	13	1	4	8	1	0	0	0	0
DENOVO1524	1	15	0	0	2	2	0	0	0
DENOVO1525	0	11	5	1	0	0	0	0	0
DENOVO1526	0	0	0	0	0	14	0	0	0
DENOVO1527	0	0	0	0	0	2	0	6	12
DENOVO1528	2	0	0	0	7	9	0	0	0
DENOVO1529	2	6	7	8	0	0	0	0	0
DENOVO1530	0	0	0	0	1	0	2	10	4
DENOVO1531	1	0	0	0	0	12	2	5	0
DENOVO1532	1	0	1	1	15	0	0	0	0
DENOVO1533	0	0	0	0	0	20	0	0	0
DENOVO1534	16	0	0	6	1	0	0	0	0
DENOVO1535	0	0	0	0	0	1	19	0	0
DENOVO1536	0	0	0	0	0	1	0	13	5
DENOVO1537	2	0	0	0	4	16	4	1	0
DENOVO1538	4	1	7	9	2	0	5	0	0
DENOVO1539	0	0	0	1	2	9	0	0	6
DENOVO1540	1	6	2	2	10	0	0	0	0
DENOVO1541	14	4	2	0	1	0	0	0	0
DENOVO1542	15	0	0	0	2	0	0	0	0
DENOVO1543	3	0	0	0	7	2	5	0	0
DENOVO1544	31	3	11	0	0	0	0	0	0
DENOVO1545	0	0	0	0	0	0	0	17	0
DENOVO1546	0	0	0	0	0	0	0	0	16
DENOVO1547	0	0	0	17	0	0	0	0	0
DENOVO1548	0	0	0	20	0	0	0	0	0
DENOVO1549	0	0	0	0	0	0	5	0	11
DENOVO1550	0	0	0	0	0	0	0	11	6
DENOVO1552	4	0	0	4	11	0	0	0	0
DENOVO1553	0	0	0	0	0	0	16	2	0
DENOVO1554	0	0	0	0	0	17	0	0	0
DENOVO1555	0	0	0	0	0	0	20	0	0
DENOVO1556	13	0	0	2	7	3	2	0	0
DENOVO1557	4	1	0	2	11	0	0	0	0
DENOVO1558	0	0	0	0	0	0	0	0	16
DENOVO1559	0	0	0	0	0	0	0	0	18
DENOVO1560	0	8	13	0	0	0	1	0	0
DENOVO1561	0	2	15	0	0	0	0	0	0
DENOVO1562	0	0	0	0	0	0	0	15	0
DENOVO1563	0	0	0	0	5	5	1	8	0
DENOVO1564	18	0	0	0	0	1	0	0	0
DENOVO1565	0	0	0	1	16	0	0	0	0
DENOVO1566	0	9	4	2	0	0	0	0	0
DENOVO1567	0	0	1	0	5	9	0	0	0
DENOVO1568	0	0	5	0	0	21	0	0	0
DENOVO1569	0	0	0	22	0	0	0	0	0
DENOVO1570	0	0	0	0	0	16	0	0	0
DENOVO1571	5	5	2	6	1	0	0	0	0
DENOVO1572	0	0	0	0	0	0	0	0	15
DENOVO1573	0	4	0	18	0	0	0	0	0
DENOVO1574	19	0	0	2	0	0	0	0	0
DENOVO1575	0	2	2	15	0	0	0	0	0
DENOVO1576	0	0	0	0	0	0	0	16	0
DENOVO1577	0	0	0	0	0	0	0	4	7
DENOVO1578	5	1	11	2	0	0	0	0	0
DENOVO1579	2	0	5	0	3	6	5	1	0
DENOVO1580	0	9	4	4	0	0	0	0	0
DENOVO1581	7	1	8	0	0	5	0	0	0
DENOVO1582	0	4	2	1	5	0	1	4	0
DENOVO1583	1	0	0	14	0	0	0	0	0
DENOVO1584	0	0	0	0	0	0	0	0	16
DENOVO1585	5	5	6	2	0	0	0	0	0
DENOVO1586	0	0	0	0	2	15	1	0	0
DENOVO1587	0	13	1	0	0	0	0	0	0
DENOVO1588	1	0	0	1	0	15	1	0	0
DENOVO1589	6	5	10	1	0	0	0	0	0
DENOVO1590	8	0	0	1	9	1	0	0	0
DENOVO1591	0	23	1	1	1	0	0	0	0
DENOVO1592	0	0	0	0	0	0	0	0	15
DENOVO1593	0	0	0	0	13	3	0	0	0
DENOVO1594	0	2	15	0	0	0	0	0	0
DENOVO1595	8	7	0	0	5	0	0	0	0
DENOVO1596	0	4	8	1	0	1	0	0	3
DENOVO1597	0	0	0	0	0	0	3	10	6
DENOVO1598	0	4	2	4	6	1	0	0	0
DENOVO1599	0	0	0	0	0	0	2	15	10
DENOVO1600	1	1	3	1	3	4	2	0	0
DENOVO1601	0	0	0	0	0	0	0	4	16
DENOVO1602	19	0	0	0	0	0	0	0	0
DENOVO1603	0	5	7	6	3	8	0	0	0
DENOVO1604	4	6	4	3	0	0	0	0	0
DENOVO1605	0	0	0	0	0	0	2	13	2
DENOVO1606	2	0	0	11	6	0	0	0	0
DENOVO1607	0	1	0	0	5	10	0	0	0
DENOVO1608	0	6	8	4	0	0	0	0	0
DENOVO1609	0	0	0	6	13	0	0	0	0
DENOVO1610	1	11	0	0	4	0	0	0	0
DENOVO1611	0	0	0	0	0	0	0	10	5
DENOVO1612	19	0	0	0	0	0	0	0	0
DENOVO1613	0	0	0	0	0	5	10	0	0
DENOVO1614	0	0	0	0	0	0	0	14	0
DENOVO1615	0	0	0	0	0	0	1	23	0
DENOVO1616	0	0	0	0	0	0	0	20	0
DENOVO1617	0	0	0	0	0	0	0	0	15
DENOVO1618	0	0	0	0	16	0	0	0	0
DENOVO1619	0	5	12	0	0	0	0	0	0
DENOVO1620	15	0	0	1	0	0	0	0	0
DENOVO1621	0	0	0	0	0	1	16	0	0
DENOVO1622	0	0	0	0	19	2	0	0	0
DENOVO1623	0	0	0	0	19	0	0	0	0
DENOVO1625	1	0	0	0	0	0	17	0	0
DENOVO1626	18	0	0	0	0	0	0	0	0
DENOVO1627	1	8	0	3	3	1	0	3	0
DENOVO1628	1	0	0	0	0	0	29	0	0
DENOVO1629	9	0	0	0	0	0	0	0	6
DENOVO1630	12	0	0	0	3	0	0	0	0
DENOVO1631	0	0	0	0	0	0	0	4	10
DENOVO1632	0	0	0	0	0	0	0	5	11
DENOVO1633	0	0	0	0	0	0	15	0	0
DENOVO1634	15	0	0	0	0	0	0	0	0
DENOVO1635	0	0	0	0	10	10	28	0	0
DENOVO1636	0	0	0	0	0	13	6	0	0
DENOVO1637	5	1	1	1	0	5	4	0	0
DENOVO1638	0	0	0	0	0	0	0	0	15
DENOVO1639	0	0	0	0	0	0	0	0	14
DENOVO1640	17	0	0	0	0	0	0	0	0
DENOVO1641	9	0	0	3	0	5	0	0	0
DENOVO1642	0	3	4	4	7	5	0	0	0
DENOVO1643	0	5	4	1	10	0	0	0	0
DENOVO1644	0	0	0	0	1	14	0	0	0
DENOVO1645	0	2	3	2	3	1	0	2	6
DENOVO1646	0	0	0	0	0	0	16	0	0
DENOVO1647	0	0	0	0	0	0	20	0	0
DENOVO1648	0	0	0	0	0	0	0	0	13
DENOVO1649	0	0	0	0	9	9	5	0	0
DENOVO1650	19	0	0	0	0	0	0	0	0
DENOVO1651	6	0	2	4	2	6	0	0	0
DENOVO1652	1	0	2	4	4	8	0	0	0
DENOVO1653	3	0	0	7	4	0	0	0	0
DENOVO1654	12	0	0	0	1	2	0	0	0
DENOVO1655	4	5	4	0	1	0	0	0	0
DENOVO1656	1	0	0	0	1	26	0	0	0
DENOVO1657	0	1	0	0	1	14	3	0	0
DENOVO1658	0	10	0	1	0	0	5	0	0
DENOVO1659	0	0	13	0	0	3	0	0	0
DENOVO1660	0	13	0	0	4	0	0	0	0
DENOVO1661	2	0	6	6	0	0	0	0	0
DENOVO1662	8	0	0	0	3	5	0	0	0
DENOVO1663	0	0	0	0	0	0	0	2	13
DENOVO1664	0	6	0	1	7	0	2	0	0
DENOVO1665	2	9	4	0	5	0	0	0	0
DENOVO1666	0	0	0	0	17	0	0	0	0
DENOVO1667	0	3	5	7	0	0	0	0	0
DENOVO1668	6	1	8	1	1	2	0	0	0
DENOVO1669	2	0	1	1	7	3	0	0	0
DENOVO1670	0	0	0	1	6	1	0	0	8
DENOVO1672	1	2	1	0	2	5	4	0	0
DENOVO1673	9	0	4	0	2	5	0	0	0
DENOVO1674	6	1	0	1	0	0	1	0	5
DENOVO1675	2	8	4	1	10	0	0	0	0
DENOVO1676	2	0	5	5	5	0	0	0	0
DENOVO1677	0	0	0	0	0	5	12	0	0
DENOVO1678	0	0	0	0	6	11	0	0	0
DENOVO1679	5	0	1	6	2	2	0	0	0
DENOVO1680	3	10	3	1	0	0	0	0	0
DENOVO1681	5	0	0	8	2	2	0	0	0
DENOVO1682	0	0	0	0	0	16	1	0	0
DENOVO1683	1	5	1	8	0	0	0	0	0
DENOVO1684	1	12	0	0	8	0	0	0	0
DENOVO1685	2	3	5	4	4	3	0	0	0
DENOVO1686	0	9	3	3	0	0	0	0	0
DENOVO1687	0	0	0	0	0	0	1	4	10
DENOVO1688	0	0	0	0	0	0	0	2	11
DENOVO1689	9	0	0	9	0	0	0	0	0
DENOVO1690	0	0	0	0	0	0	0	15	0
DENOVO1691	9	0	0	0	4	8	0	0	0
DENOVO1692	0	0	0	0	0	14	0	0	0
DENOVO1693	0	0	0	0	0	0	0	4	8
DENOVO1694	0	0	0	0	5	9	0	0	0
DENOVO1695	0	0	0	12	0	0	0	0	0
DENOVO1696	0	0	0	0	0	0	14	0	0
DENOVO1697	5	18	19	0	3	0	0	0	0
DENOVO1698	5	4	1	3	3	0	0	0	0
DENOVO1699	1	0	0	0	0	0	0	12	0
DENOVO1700	0	0	0	0	0	0	0	17	0
DENOVO1701	11	0	0	2	0	0	0	0	0
DENOVO1702	2	0	0	0	11	4	0	0	0
DENOVO1703	0	0	15	1	0	0	0	0	0
DENOVO1704	11	0	1	1	0	0	0	0	0
DENOVO1705	0	0	0	0	15	0	0	0	0
DENOVO1706	19	0	0	2	0	0	0	0	0
DENOVO1707	11	0	0	1	1	0	0	0	0
DENOVO1708	0	0	0	0	17	0	0	0	0
DENOVO1709	0	0	0	1	0	0	14	0	0
DENOVO1710	4	2	2	0	4	4	0	0	0
DENOVO1711	0	0	0	0	11	3	0	0	0
DENOVO1712	13	0	0	0	0	0	0	0	0
DENOVO1713	0	0	0	0	3	2	12	0	0
DENOVO1714	1	0	0	0	0	0	16	0	0
DENOVO1715	0	4	7	3	0	0	0	0	0
DENOVO1716	0	10	4	1	0	0	0	0	0
DENOVO1717	0	0	0	0	0	0	0	0	14
DENOVO1718	0	0	0	0	0	0	0	5	10
DENOVO1719	0	10	1	4	0	0	0	0	0
DENOVO1720	5	0	0	0	12	0	0	0	0
DENOVO1721	0	0	0	14	0	0	0	0	0
DENOVO1722	0	0	0	4	0	0	10	0	0
DENOVO1723	0	0	0	0	0	0	19	0	0
DENOVO1724	16	0	0	0	0	0	0	0	0
DENOVO1725	0	0	0	0	0	1	14	0	0
DENOVO1726	0	0	0	0	0	0	0	0	13
DENOVO1727	0	1	0	0	1	1	0	1	12
DENOVO1728	0	0	0	0	0	0	0	0	12
DENOVO1729	1	11	7	1	1	0	0	0	0
DENOVO1730	0	0	0	0	0	0	0	12	0
DENOVO1731	5	0	5	0	6	0	0	0	0
DENOVO1732	0	15	0	0	0	0	0	0	0
DENOVO1733	0	0	0	0	0	1	0	0	12
DENOVO1734	15	0	1	3	0	0	0	0	0
DENOVO1735	0	0	0	15	0	0	0	0	0
DENOVO1736	9	0	0	0	3	0	0	0	0
DENOVO1737	0	7	3	4	6	1	0	0	0
DENOVO1738	0	0	0	0	0	9	0	5	0
DENOVO1739	1	0	4	9	0	0	0	0	0
DENOVO1740	1	0	0	1	15	0	0	0	0
DENOVO1741	0	0	0	0	0	0	16	0	0
DENOVO1742	5	3	1	7	0	0	0	0	0
DENOVO1743	0	0	0	0	0	0	0	14	0
DENOVO1744	0	0	0	0	0	6	49	0	0
DENOVO1745	0	1	6	3	5	1	0	0	0
DENOVO1746	0	3	1	0	4	9	0	0	0
DENOVO1747	0	0	0	0	0	0	0	6	15
DENOVO1748	0	0	0	0	0	10	0	2	2
DENOVO1749	6	0	0	6	5	1	0	0	1
DENOVO1750	0	0	0	0	0	0	0	6	6
DENOVO1751	0	3	7	5	0	0	0	0	0
DENOVO1752	0	0	17	0	0	0	0	0	0
DENOVO1753	0	3	0	0	10	0	0	0	0
DENOVO1754	1	1	1	1	6	3	0	0	0
DENOVO1755	1	1	0	0	1	0	11	0	3
DENOVO1756	0	3	0	12	0	0	0	0	0
DENOVO1757	5	2	4	0	5	0	0	0	0
DENOVO1758	7	3	1	2	2	0	0	0	0
DENOVO1759	0	3	9	5	0	0	0	0	0
DENOVO1760	1	6	0	8	0	0	0	0	0
DENOVO1761	0	0	0	0	2	3	8	0	0
DENOVO1762	0	0	0	0	7	10	0	0	0
DENOVO1763	4	2	1	0	1	4	5	0	0
DENOVO1764	0	0	0	0	0	1	9	3	1
DENOVO1765	0	0	0	0	0	2	12	0	0
DENOVO1766	0	0	14	0	0	0	0	0	0
DENOVO1767	0	0	0	0	14	0	0	0	0
DENOVO1768	13	0	1	0	0	0	0	0	0
DENOVO1769	7	0	7	1	0	1	0	0	0
DENOVO1770	4	0	0	5	4	0	0	0	0
DENOVO1771	16	0	0	0	0	0	0	0	0
DENOVO1772	0	0	0	0	0	0	13	0	0
DENOVO1773	12	0	0	0	1	0	0	0	0
DENOVO1774	0	0	0	12	0	0	0	0	0
DENOVO1775	0	0	0	0	0	0	0	0	19
DENOVO1776	0	0	0	0	16	0	0	0	0
DENOVO1777	12	0	0	0	0	0	0	0	0
DENOVO1778	0	0	0	0	0	0	17	0	0
DENOVO1779	0	1	0	0	0	3	11	0	0
DENOVO1780	13	0	0	0	0	0	0	0	0
DENOVO1781	16	0	0	4	1	0	0	0	0
DENOVO1782	0	0	0	0	0	0	0	14	2
DENOVO1783	0	0	0	0	0	0	0	11	13
DENOVO1784	0	0	0	0	0	0	0	11	0
DENOVO1785	0	0	0	0	0	18	0	0	0
DENOVO1786	0	0	0	0	0	0	14	0	0
DENOVO1787	0	0	0	0	0	0	2	0	9
DENOVO1788	0	0	0	0	0	0	0	0	12
DENOVO1789	0	0	0	0	0	0	0	13	0
DENOVO1790	0	0	0	12	0	0	0	0	0
DENOVO1791	0	0	0	0	0	0	11	4	0
DENOVO1792	1	0	0	0	1	0	1	2	9
DENOVO1793	0	0	0	0	0	0	0	20	0
DENOVO1794	0	0	0	0	0	4	11	0	0
DENOVO1795	0	0	0	0	0	0	16	0	0
DENOVO1796	3	0	0	0	8	0	0	0	0
DENOVO1797	0	0	0	0	0	0	0	9	6
DENOVO1798	0	0	0	0	0	0	0	0	13
DENOVO1799	0	0	0	13	0	0	0	0	0
DENOVO1801	11	0	0	0	0	2	0	0	0
DENOVO1802	38	0	4	2	0	14	0	0	0
DENOVO1803	0	0	0	0	0	0	15	0	0
DENOVO1804	0	0	0	0	6	0	0	1	5
DENOVO1805	0	0	0	0	0	0	0	9	6
DENOVO1806	1	5	3	11	0	0	0	0	0
DENOVO1807	12	0	0	0	0	0	0	0	0
DENOVO1808	0	9	2	2	0	0	0	0	0
DENOVO1809	0	0	0	12	0	0	0	0	0
DENOVO1810	16	4	3	7	3	1	0	0	0
DENOVO1811	17	0	0	0	0	0	0	0	0
DENOVO1812	7	3	1	3	3	0	0	0	0
DENOVO1813	8	0	1	2	2	0	0	0	0
DENOVO1814	0	0	0	0	0	0	1	11	4
DENOVO1815	2	1	0	5	7	0	0	0	0
DENOVO1816	0	12	1	3	0	0	0	0	0
DENOVO1817	10	3	2	1	1	1	1	0	0
DENOVO1818	2	0	0	0	13	0	0	0	0
DENOVO1819	5	0	0	0	20	0	0	0	0
DENOVO1820	0	0	0	0	0	0	0	13	0
DENOVO1821	0	0	0	0	0	0	13	0	1
DENOVO1822	0	14	5	1	0	0	0	0	0
DENOVO1823	0	1	2	10	0	1	2	0	0
DENOVO1824	10	0	0	0	4	0	0	0	0
DENOVO1825	0	0	1	12	2	0	0	0	0
DENOVO1826	0	0	0	0	6	8	0	0	0
DENOVO1827	2	0	2	12	0	0	0	0	0
DENOVO1828	0	0	0	0	2	0	12	0	0
DENOVO1829	0	0	0	0	0	0	0	3	13
DENOVO1830	0	0	0	0	0	12	0	0	0
DENOVO1831	0	0	0	0	0	0	0	0	15
DENOVO1832	2	0	0	0	8	5	0	0	0
DENOVO1833	5	29	2	15	0	0	0	0	0
DENOVO1834	0	0	0	0	8	3	0	0	0
DENOVO1835	0	0	3	0	9	2	0	0	0
DENOVO1836	1	0	4	8	0	0	0	0	0
DENOVO1837	1	1	0	0	17	2	0	0	0
DENOVO1838	4	0	8	0	3	0	0	0	0
DENOVO1839	0	0	2	0	1	7	0	0	4
DENOVO1840	1	8	1	2	0	1	0	0	0
DENOVO1841	0	0	3	15	0	0	0	0	0
DENOVO1842	0	2	5	4	5	0	0	0	0
DENOVO1843	7	0	0	6	0	0	0	0	0
DENOVO1844	0	0	0	0	10	1	0	0	0
DENOVO1845	0	0	0	0	0	0	0	12	0
DENOVO1846	8	0	0	0	5	1	0	0	0
DENOVO1847	0	0	0	0	0	12	0	0	0
DENOVO1848	9	0	0	0	0	1	0	0	0
DENOVO1849	0	0	0	0	0	0	0	0	11
DENOVO1850	0	0	0	12	0	0	0	0	0
DENOVO1851	0	0	0	0	0	0	0	0	10
DENOVO1852	0	0	0	0	3	15	1	1	0
DENOVO1853	0	0	0	0	0	0	11	0	0
DENOVO1854	1	7	2	0	3	2	0	0	0
DENOVO1855	0	0	0	0	9	6	1	0	0
DENOVO1856	0	0	0	0	0	12	0	0	0
DENOVO1857	0	0	0	0	0	0	0	0	13
DENOVO1858	0	0	4	7	0	0	0	0	0
DENOVO1859	10	0	0	0	2	0	0	0	0
DENOVO1860	0	0	0	0	12	0	0	0	0
DENOVO1861	0	0	0	0	0	0	0	0	10
DENOVO1862	12	0	0	0	0	1	0	0	0
DENOVO1863	8	4	0	3	0	0	0	0	0
DENOVO1864	0	9	15	0	0	0	0	0	0
DENOVO1865	3	4	1	6	2	1	2	1	0
DENOVO1866	0	7	2	0	0	1	1	0	0
DENOVO1867	0	0	0	0	0	0	6	5	0
DENOVO1868	0	3	1	0	0	0	6	0	0
DENOVO1869	2	4	2	0	5	2	0	0	0
DENOVO1870	0	0	0	0	15	13	1	0	0
DENOVO1871	5	0	2	3	0	0	0	0	0
DENOVO1872	0	0	0	0	0	0	0	0	11
DENOVO1873	10	21	50	27	0	0	0	0	0
DENOVO1874	0	0	0	0	0	0	0	10	0
DENOVO1875	0	0	0	0	0	0	15	0	0
DENOVO1876	0	0	0	0	0	0	0	12	0
DENOVO1877	0	0	0	0	0	0	0	10	0
DENOVO1878	0	0	0	0	0	0	11	0	0
DENOVO1879	0	1	0	0	1	6	0	4	0
DENOVO1880	10	0	0	2	2	1	0	1	0
DENOVO1881	0	0	0	0	15	0	0	0	0
DENOVO1882	0	0	0	0	0	7	4	0	0
DENOVO1883	0	4	8	4	0	1	0	0	0
DENOVO1884	0	0	0	0	0	0	13	0	0
DENOVO1885	0	7	0	0	0	1	3	0	0
DENOVO1886	1	0	2	0	8	4	0	0	0
DENOVO1887	64	15	13	91	23	3	0	0	0
DENOVO1888	0	0	0	0	0	0	0	0	13
DENOVO1889	0	0	0	0	0	14	0	0	0
DENOVO1890	0	0	0	0	0	11	0	0	0
DENOVO1891	0	0	0	0	13	1	0	0	0
DENOVO1892	1	0	11	2	0	0	0	0	0
DENOVO1893	0	13	0	0	2	0	0	0	0
DENOVO1894	3	4	2	5	0	0	0	0	0
DENOVO1895	4	2	5	0	0	0	0	0	0
DENOVO1896	0	0	0	0	0	0	0	4	7
DENOVO1897	5	2	5	0	2	0	0	0	0
DENOVO1898	4	6	0	0	0	2	0	0	0
DENOVO1899	0	0	0	0	0	0	0	21	25
DENOVO1900	0	0	0	0	0	2	0	6	3
DENOVO1901	0	0	0	0	0	0	0	4	7
DENOVO1902	3	1	6	1	0	2	0	0	0
DENOVO1903	11	1	2	1	0	0	0	0	0
DENOVO1904	0	0	0	0	18	0	0	0	0
DENOVO1905	0	15	0	0	0	0	0	0	0
DENOVO1906	0	0	0	0	0	0	0	2	12
DENOVO1907	0	0	0	0	4	12	0	0	0
DENOVO1908	0	0	6	7	0	0	0	0	0
DENOVO1909	21	0	0	0	2	4	0	0	0
DENOVO1910	0	0	0	0	0	0	0	2	9
DENOVO1911	0	0	0	0	0	0	0	11	0
DENOVO1912	0	12	0	0	0	0	0	0	0
DENOVO1913	19	0	1	0	0	0	0	0	0
DENOVO1914	4	1	0	1	6	0	0	0	0
DENOVO1915	13	0	0	0	0	0	0	0	0
DENOVO1916	0	0	0	0	0	0	0	14	0
DENOVO1917	5	0	1	3	4	0	0	0	0
DENOVO1918	7	1	0	0	8	0	0	0	0
DENOVO1919	2	0	0	0	2	0	0	6	2
DENOVO1920	0	0	8	0	8	0	0	0	0
DENOVO1921	2	8	0	1	3	0	0	0	0
DENOVO1922	0	7	5	0	1	0	0	0	0
DENOVO1923	2	0	0	0	10	0	0	0	0
DENOVO1924	0	7	0	0	40	135	15	0	0
DENOVO1925	0	6	3	5	0	0	0	0	0
DENOVO1926	0	0	5	0	0	7	0	0	0
DENOVO1927	0	0	2	1	5	2	0	0	0
DENOVO1928	3	2	7	1	0	0	0	0	0
DENOVO1929	0	0	0	0	0	1	12	0	0
DENOVO1930	0	0	0	0	1	5	5	0	0
DENOVO1931	0	0	2	1	3	3	1	0	1
DENOVO1932	0	0	1	0	8	4	0	0	0
DENOVO1933	0	0	1	4	8	0	0	0	0
DENOVO1934	5	0	0	0	1	3	6	0	0
DENOVO1935	0	0	0	0	2	4	5	0	0
DENOVO1936	1	0	11	0	0	0	0	0	0
DENOVO1937	0	2	4	7	0	0	0	0	0
DENOVO1938	1	0	2	0	9	0	0	0	0
DENOVO1939	0	0	0	0	0	11	0	0	0
DENOVO1940	0	0	0	7	0	3	0	0	0
DENOVO1941	0	0	0	0	10	0	0	0	0
DENOVO1942	0	0	0	0	0	0	13	0	0
DENOVO1943	0	0	8	3	0	0	0	0	0
DENOVO1944	0	0	0	0	0	7	0	0	3
DENOVO1945	7	5	0	0	0	0	0	1	0
DENOVO1946	7	0	0	0	7	0	0	0	0
DENOVO1947	0	0	0	0	11	0	0	0	0
DENOVO1948	8	0	0	0	4	0	0	0	0
DENOVO1949	8	0	0	1	2	0	0	0	0
DENOVO1950	0	0	0	0	0	11	0	0	0
DENOVO1951	18	0	0	0	0	0	0	0	0
DENOVO1952	12	0	0	0	0	0	0	0	0
DENOVO1953	13	0	0	0	0	0	0	0	0
DENOVO1954	0	0	0	0	9	1	0	0	0
DENOVO1955	1	0	0	4	5	0	0	0	0
DENOVO1956	4	5	1	1	1	0	1	0	0
DENOVO1957	0	0	0	0	0	12	0	0	0
DENOVO1958	0	0	0	0	0	0	0	10	0
DENOVO1959	9	0	0	0	0	0	0	0	0
DENOVO1960	3	0	0	0	10	0	0	0	0
DENOVO1961	0	0	0	0	0	0	0	16	2
DENOVO1962	1	0	0	16	0	0	0	0	0
DENOVO1963	0	0	0	0	0	11	0	0	0
DENOVO1964	0	0	0	0	0	0	0	0	12
DENOVO1965	10	0	0	0	2	0	0	0	0
DENOVO1966	11	0	0	0	0	1	0	0	0
DENOVO1967	0	0	0	0	0	0	0	1	10
DENOVO1968	0	0	0	0	0	17	0	0	0
DENOVO1969	0	0	0	0	0	7	4	0	0
DENOVO1970	0	0	0	0	0	0	0	0	10
DENOVO1971	9	0	0	0	2	0	0	0	0
DENOVO1972	11	0	0	0	0	0	0	0	0
DENOVO1973	0	0	0	0	0	0	0	0	13
DENOVO1974	0	0	0	0	0	0	0	0	9
DENOVO1975	6	2	1	1	1	0	0	0	0
DENOVO1976	0	0	0	0	14	0	0	0	0
DENOVO1977	4	0	8	0	0	0	0	0	0
DENOVO1978	0	1	0	12	0	0	0	0	0
DENOVO1979	8	0	0	1	0	0	0	0	0
DENOVO1980	0	0	0	0	0	0	12	0	0
DENOVO1981	0	8	2	0	0	0	0	0	0
DENOVO1982	0	0	0	0	0	14	0	0	0
DENOVO1983	0	0	0	0	0	0	0	13	0
DENOVO1984	0	2	8	2	0	0	0	0	0
DENOVO1985	15	1	0	1	0	0	0	0	0
DENOVO1986	2	0	0	0	1	0	0	7	1
DENOVO1987	0	0	0	23	0	0	0	0	0
DENOVO1988	0	14	0	0	0	0	0	0	0
DENOVO1989	0	0	0	0	0	3	4	0	0
DENOVO1990	0	0	0	0	0	0	9	3	0
DENOVO1991	12	0	1	0	0	0	0	0	0
DENOVO1992	0	6	0	4	1	0	0	0	0
DENOVO1993	0	2	3	8	1	0	0	0	0
DENOVO1994	0	0	7	0	4	0	0	0	0
DENOVO1995	0	0	0	0	0	9	0	0	0
DENOVO1996	0	0	12	0	0	0	0	0	0
DENOVO1997	0	0	0	0	0	0	0	0	9
DENOVO1998	0	0	0	0	0	0	0	4	8
DENOVO1999	0	0	0	0	0	0	13	0	0
DENOVO2000	0	8	5	0	0	0	0	0	0
DENOVO2001	0	0	0	0	2	10	0	0	0
DENOVO2002	23	1	0	0	0	0	0	0	0
DENOVO2003	1	0	0	0	0	11	0	0	0
DENOVO2004	0	0	0	0	0	13	0	0	0
DENOVO2005	3	1	0	1	4	5	0	0	0
DENOVO2006	0	0	0	0	0	4	0	5	0
DENOVO2007	1	0	0	0	10	0	0	0	0
DENOVO2008	0	0	0	0	0	0	0	0	9
DENOVO2009	0	0	0	0	0	0	10	0	0
DENOVO2010	0	4	0	9	0	0	0	0	0
DENOVO2011	1	2	0	0	2	6	0	1	0
DENOVO2012	0	0	0	13	0	0	0	0	0
DENOVO2013	5	3	0	0	2	0	0	0	0
DENOVO2014	0	0	0	0	0	0	11	0	0
DENOVO2015	9	0	0	0	4	0	0	0	0
DENOVO2016	2	1	0	3	5	0	0	0	0
DENOVO2017	8	4	0	0	0	0	0	0	0
DENOVO2018	9	3	3	0	0	0	0	0	0
DENOVO2019	2	0	1	7	0	0	0	0	0
DENOVO2020	0	7	2	2	0	0	0	0	0
DENOVO2021	0	0	9	0	0	0	0	0	0
DENOVO2022	0	0	0	0	0	11	0	0	0
DENOVO2023	0	0	0	0	12	0	0	0	0
DENOVO2024	2	0	3	5	0	0	0	0	0
[truncated: 2,316 more rows]
