# Supplementary material for: Exploring the taxonomic composition of two fungal communities on the Swedish west coast through metabarcoding
Source: Biodivers Data J. 2019 Sep 4;7:e35332. doi: 10.3897/BDJ.7.e35332 (PMC6739426; doi:10.3897/BDJ.7.e35332)
Supplement: Supplementary material 4 — OTU table Stora Amundön [file bdj-07-e35332-s004.txt]

OTU	SA1	SA2	SA3	SA4	SA5	SA6	SA7	SA8	SA9
DENOVO1	2264	6350	25993	506	2249	3	20	1	9
DENOVO3	17220	0	0	0	0	0	0	0	0
DENOVO4	1736	4099	8806	14	0	0	0	0	0
DENOVO5	7399	2076	4853	160	0	0	0	0	0
DENOVO6	5875	2272	3254	0	0	0	0	0	0
DENOVO7	323	9256	2477	415	254	590	81	0	1
DENOVO9	0	0	0	12725	0	0	0	0	0
DENOVO10	0	0	0	0	11137	7	119	5	17
DENOVO11	123	1899	9188	0	0	0	0	0	0
DENOVO13	0	0	0	0	10280	6	90	4	29
DENOVO14	9270	303	38	0	0	0	0	0	0
DENOVO15	31	0	0	42	2306	1828	56	2	2
DENOVO16	1990	2267	4498	0	0	0	0	0	4
DENOVO17	502	2432	4115	532	1025	390	20	0	15
DENOVO19	58	102	77	4559	3453	16	23	5	14
DENOVO20	0	0	0	6580	198	0	1	3	0
DENOVO21	1294	6055	4	0	0	0	0	0	0
DENOVO22	0	7	0	2282	2335	2145	88	11	8
DENOVO23	0	0	0	3814	2224	1	15	0	4
DENOVO24	0	0	0	0	0	0	5759	0	0
DENOVO25	180	1452	3452	0	2	17	1	0	39
DENOVO26	0	0	3	26	0	4693	173	17	4
DENOVO28	0	19	7	283	4703	4	49	4	11
DENOVO29	0	0	0	4184	604	0	1	0	2
DENOVO30	0	0	0	4	4587	3	67	4	11
DENOVO31	0	4	158	843	2352	655	30	3	7
DENOVO32	0	0	0	0	0	0	0	2268	1647
DENOVO33	986	66	2562	2	109	5	1	26	0
DENOVO34	3655	1	0	0	0	0	0	0	0
DENOVO35	0	0	0	51	2266	487	35	0	3
DENOVO36	55	24	40	241	264	1841	854	173	70
DENOVO38	0	0	0	3219	53	36	2	0	0
DENOVO39	55	30	3048	0	1	138	3	0	0
DENOVO40	1617	522	971	0	0	0	58	1	1
DENOVO41	0	1	0	68	2992	1	17	2	6
DENOVO42	0	21	2	184	915	1789	62	3	6
DENOVO43	351	1975	433	79	12	0	0	0	0
DENOVO44	421	156	2083	0	0	0	0	0	0
DENOVO45	0	0	0	1718	1001	1	12	0	1
DENOVO46	0	954	1779	0	0	0	0	0	0
DENOVO47	56	9	19	41	16	291	1661	312	210
DENOVO48	0	0	0	61	176	1420	35	1	1
DENOVO49	28	3	11	390	0	1894	69	0	0
DENOVO50	0	0	2	2321	16	0	0	0	0
DENOVO51	175	546	1377	38	147	0	2	0	0
DENOVO52	379	923	1005	0	1	13	0	0	0
DENOVO53	3	0	0	0	0	0	2114	0	25
DENOVO54	33	0	5	0	0	2215	36	0	0
DENOVO55	24	1143	403	516	63	1	2	0	0
DENOVO56	0	0	2088	0	0	0	0	0	0
DENOVO57	0	0	0	2069	11	0	1	0	0
DENOVO58	0	0	0	0	0	0	0	1887	39
DENOVO59	0	0	0	1258	703	1	0	0	3
DENOVO60	4778	375	0	0	0	0	0	0	0
DENOVO61	0	0	12	1106	764	35	8	0	0
DENOVO62	0	0	0	0	0	0	1774	0	13
DENOVO63	0	0	0	0	0	0	1694	15	44
DENOVO64	1768	0	0	0	0	0	0	0	0
DENOVO65	155	937	659	0	0	1	1	4	0
DENOVO66	0	1450	16	0	0	11	0	0	0
DENOVO67	0	1717	0	0	0	0	0	0	0
DENOVO68	0	0	0	0	0	0	1641	0	0
DENOVO69	10	2	7	31	138	1510	38	0	0
DENOVO70	324	639	732	0	1	7	1	0	0
DENOVO71	0	0	0	0	0	0	1707	0	0
DENOVO72	96	0	1527	0	0	2	0	0	0
DENOVO73	0	2	15	116	162	1378	50	0	0
DENOVO74	0	0	0	0	0	0	0	0	1632
DENOVO75	0	0	0	1120	491	1	7	0	2
DENOVO76	3	1	2	2	25	624	882	0	101
DENOVO77	0	0	0	1201	458	0	5	0	0
DENOVO78	0	0	0	0	1595	2	17	1	2
DENOVO79	199	457	862	7	10	5	0	0	0
DENOVO80	0	0	0	109	469	3858	76	0	1
DENOVO81	0	0	0	19	1180	237	13	1	2
DENOVO82	1396	53	0	0	0	0	0	0	0
DENOVO83	0	5	0	803	702	2	5	2	3
DENOVO84	0	3	0	88	354	907	30	0	74
DENOVO85	11	2	4	115	258	909	139	3	4
DENOVO86	21	22	2	531	194	424	157	0	1
DENOVO87	360	218	601	0	0	0	0	0	0
DENOVO88	1226	2	5	0	0	0	0	0	0
DENOVO89	1106	31	90	0	0	0	0	0	0
DENOVO90	0	0	0	0	0	0	1225	0	0
DENOVO91	0	0	0	1258	0	0	0	0	0
DENOVO92	0	0	0	0	0	0	1180	0	0
DENOVO93	0	0	0	24	4	1196	28	0	0
DENOVO94	0	1	0	637	596	2	4	1	1
DENOVO95	0	0	0	1152	25	0	0	0	0
DENOVO96	0	4	2	19	25	560	381	0	124
DENOVO97	1100	0	40	0	0	0	0	0	0
DENOVO98	0	942	224	0	0	0	0	0	0
DENOVO99	0	0	0	0	0	0	1130	0	0
DENOVO100	3	0	1	36	12	381	639	0	0
DENOVO101	503	200	327	0	0	24	0	0	0
DENOVO102	0	0	2	191	347	584	18	0	0
DENOVO103	0	0	0	452	330	271	10	0	0
DENOVO105	0	0	0	340	617	0	17	2	6
DENOVO106	434	40	459	0	0	0	0	0	0
DENOVO107	0	4	25	0	0	5	653	84	87
DENOVO108	0	0	0	922	0	0	0	0	0
DENOVO109	593	164	22	0	0	13	0	60	14
DENOVO110	53	28	116	144	111	307	20	23	97
DENOVO111	0	0	0	0	0	0	0	0	872
DENOVO112	0	0	0	0	0	850	14	0	0
DENOVO113	17	7	22	282	112	370	7	0	0
DENOVO114	0	0	0	832	28	0	0	0	0
DENOVO115	0	0	0	0	0	0	7	741	70
DENOVO116	0	0	0	781	27	36	2	0	0
DENOVO117	0	99	0	515	185	0	1	0	1
DENOVO118	0	0	0	140	104	536	12	1	0
DENOVO119	0	1	0	30	710	69	10	1	1
DENOVO120	0	788	0	0	0	0	0	0	0
DENOVO121	27	0	661	0	0	0	0	0	0
DENOVO122	0	0	15	415	314	29	2	0	0
DENOVO123	0	0	0	0	0	0	5	546	203
DENOVO124	0	0	0	0	0	0	709	0	0
DENOVO125	0	0	0	0	2	723	32	0	0
DENOVO126	1	0	3	411	120	216	8	0	0
DENOVO127	0	0	0	0	0	0	42	557	170
DENOVO128	38	19	12	157	519	0	4	0	7
DENOVO129	1	4	9	7	46	375	255	19	7
DENOVO130	0	0	0	0	0	0	711	0	0
DENOVO131	0	0	0	0	0	0	0	9	676
DENOVO132	0	0	0	718	0	0	0	0	0
DENOVO133	680	1	0	0	0	0	0	0	0
DENOVO134	0	0	0	0	0	0	663	0	0
DENOVO135	0	0	0	692	0	0	0	0	0
DENOVO136	0	0	0	0	0	0	0	376	307
DENOVO137	0	0	0	0	0	0	636	0	0
DENOVO138	0	0	0	0	4	638	3	0	0
DENOVO139	4	1	8	14	12	90	179	0	324
DENOVO140	0	64	23	11	5	59	309	0	0
DENOVO141	0	0	0	32	308	269	16	0	0
DENOVO142	0	0	0	0	0	0	192	194	234
DENOVO143	0	12	5	62	7	25	387	46	32
DENOVO144	0	0	0	0	0	0	601	0	0
DENOVO145	0	0	0	0	0	0	0	288	335
DENOVO146	0	0	0	0	0	0	528	34	43
DENOVO147	0	0	0	0	0	0	0	0	610
DENOVO148	0	0	0	0	0	0	571	6	0
DENOVO149	0	0	0	3	27	597	13	0	0
DENOVO150	0	0	0	1	370	6	9	0	0
DENOVO151	0	0	0	0	0	0	532	0	0
DENOVO152	321	250	0	0	0	0	0	0	0
DENOVO153	0	0	0	37	413	6	6	1	0
DENOVO154	0	0	40	382	193	1	0	0	0
DENOVO155	0	583	0	0	0	0	0	0	0
DENOVO156	0	5	2	0	31	586	21	0	0
DENOVO157	0	0	0	0	0	0	524	0	0
DENOVO158	0	0	0	12	289	240	9	0	0
DENOVO159	0	845	0	0	0	0	0	0	0
DENOVO160	9	1	44	219	239	17	1	0	0
DENOVO161	0	0	0	0	0	508	30	0	0
DENOVO162	0	0	0	229	87	47	0	0	1
DENOVO163	0	0	0	4	32	541	12	0	0
DENOVO164	0	0	0	145	906	2787	57	0	2
DENOVO165	0	0	0	6	18	511	15	0	0
DENOVO166	0	0	0	185	208	114	4	0	0
DENOVO167	0	0	4	1	35	295	152	0	16
DENOVO168	0	2	4	245	240	3	2	0	0
DENOVO169	2	0	0	0	0	19	328	69	63
DENOVO170	0	0	1	0	0	166	312	0	0
DENOVO171	0	0	0	0	0	0	11	381	77
DENOVO172	0	0	0	0	0	0	0	256	248
DENOVO173	0	0	0	0	0	470	14	0	0
DENOVO174	116	56	283	8	0	2	0	0	0
DENOVO175	0	0	0	0	0	0	0	2	507
DENOVO176	0	0	0	471	4	0	0	0	0
DENOVO177	448	9	0	0	0	0	0	0	0
DENOVO178	0	0	0	0	0	0	456	0	0
DENOVO179	0	0	0	199	0	292	8	0	0
DENOVO180	440	1	0	0	0	0	0	0	0
DENOVO181	11	0	1	1	8	433	8	0	4
DENOVO182	0	0	0	4	451	0	2	1	1
DENOVO183	5	301	114	6	5	36	4	1	0
DENOVO184	2	150	303	7	0	0	0	0	0
DENOVO185	0	0	0	284	165	4	1	1	0
DENOVO186	0	2	0	134	320	0	5	0	3
DENOVO188	375	34	1	0	0	0	0	0	0
DENOVO189	0	0	0	0	0	0	0	47	376
DENOVO190	0	0	0	0	0	421	36	0	0
DENOVO191	0	0	0	0	0	0	215	59	67
DENOVO192	0	0	0	266	0	201	0	0	0
DENOVO194	0	423	0	0	0	0	0	0	0
DENOVO195	0	0	0	0	0	364	6	0	0
DENOVO196	0	0	0	0	0	2	409	0	0
DENOVO197	143	32	226	0	0	0	23	0	0
DENOVO198	0	0	1	0	0	415	4	0	0
DENOVO199	56	251	99	0	0	0	0	0	0
DENOVO200	0	0	0	0	0	0	0	266	126
DENOVO201	0	0	0	0	0	0	388	0	0
DENOVO202	0	6	37	106	127	155	11	0	4
DENOVO204	0	0	0	0	0	381	3	0	0
DENOVO205	107	20	225	3	33	0	0	0	0
DENOVO206	0	0	0	0	0	291	11	0	0
DENOVO207	83	95	218	0	0	0	0	0	0
DENOVO208	67	242	101	0	0	0	0	0	0
DENOVO209	0	2	0	107	47	82	8	0	1
DENOVO210	0	0	0	0	0	0	353	0	0
DENOVO211	0	0	0	221	174	0	3	0	1
DENOVO212	150	46	30	57	46	13	2	12	3
DENOVO213	0	0	0	2	8	361	0	0	0
DENOVO214	0	0	0	271	113	0	1	0	1
DENOVO215	0	0	0	0	0	0	344	0	0
DENOVO216	0	0	290	0	0	0	0	0	0
DENOVO217	0	0	0	0	0	360	19	0	0
DENOVO218	0	0	0	136	31	186	6	0	0
DENOVO219	0	0	0	0	0	0	333	0	0
DENOVO220	233	0	0	0	94	0	2	0	0
DENOVO221	0	0	0	0	0	1	320	0	0
DENOVO223	0	0	0	8	8	324	6	0	0
DENOVO224	0	0	0	0	0	351	7	0	0
DENOVO225	0	0	0	280	62	23	1	0	0
DENOVO226	37	77	185	8	10	0	0	0	0
DENOVO227	328	0	0	0	0	0	1	0	0
DENOVO228	304	0	0	0	0	0	0	0	0
DENOVO229	0	0	0	355	1	0	0	0	0
DENOVO230	45	78	28	0	0	156	4	0	0
DENOVO231	0	0	0	2	233	9	88	0	0
DENOVO232	8	77	6	157	115	1	1	0	0
DENOVO233	29	0	0	8	168	133	6	0	1
DENOVO234	0	0	0	0	0	0	284	0	0
DENOVO235	0	0	0	0	0	0	302	0	0
DENOVO236	0	0	8	0	15	210	7	81	0
DENOVO237	0	0	0	0	0	0	0	263	21
DENOVO238	0	0	0	0	0	303	7	0	0
DENOVO239	0	0	0	0	0	0	292	0	0
DENOVO240	0	0	0	0	0	0	265	0	0
DENOVO241	57	181	28	0	0	7	0	41	1
DENOVO242	0	0	0	296	3	0	0	0	0
DENOVO243	0	0	0	0	0	0	273	0	2
DENOVO244	0	0	0	6	1	82	194	0	0
DENOVO245	0	0	0	0	0	0	275	0	0
DENOVO246	0	0	0	0	0	0	0	280	0
DENOVO247	0	227	42	0	0	3	0	13	0
DENOVO248	270	0	0	0	2	0	1	0	0
DENOVO249	158	12	0	12	92	0	0	0	1
DENOVO250	32	4	4	19	22	180	3	5	10
DENOVO251	0	0	0	0	0	0	265	0	0
DENOVO252	0	0	0	150	132	0	0	0	1
DENOVO253	0	0	0	0	0	0	273	0	0
DENOVO254	264	0	0	0	0	0	0	0	0
DENOVO255	0	0	0	23	260	1	6	0	0
DENOVO256	0	0	3	3	0	4	264	1	0
DENOVO257	0	0	0	0	0	0	0	131	163
DENOVO258	0	0	0	0	0	0	0	167	196
DENOVO259	0	276	24	0	0	0	0	0	0
DENOVO260	0	0	0	0	0	0	264	0	0
DENOVO261	0	16	4	0	0	245	5	0	15
DENOVO262	2	235	40	0	1	2	0	0	0
DENOVO263	0	275	0	0	0	0	0	0	0
DENOVO264	2	0	3	2	148	118	6	0	0
DENOVO265	0	0	0	0	0	0	0	0	260
DENOVO266	0	0	0	0	0	0	245	0	0
DENOVO267	239	9	0	0	0	0	0	0	0
DENOVO268	46	3	18	0	0	183	2	0	0
DENOVO269	0	13	28	10	0	2	188	0	0
DENOVO270	26	31	221	0	0	0	0	0	0
DENOVO271	0	0	0	0	0	0	250	0	0
DENOVO272	0	0	0	0	0	235	11	0	0
DENOVO273	0	0	0	0	0	249	4	0	0
DENOVO274	18	0	4	0	0	226	5	0	0
DENOVO275	0	0	0	0	0	0	228	0	0
DENOVO276	0	0	0	0	0	0	0	216	45
DENOVO277	0	0	0	4	3	239	4	0	0
DENOVO278	68	44	140	0	0	0	0	0	0
DENOVO279	0	0	0	3	278	1	6	0	3
DENOVO280	0	223	9	19	0	0	0	0	0
DENOVO281	0	0	0	139	106	15	4	0	1
DENOVO282	2	75	181	0	0	0	0	0	0
DENOVO283	0	0	2	20	9	239	1	0	0
DENOVO284	0	0	0	2	1	63	180	0	0
DENOVO285	0	0	0	246	1	0	0	0	0
DENOVO286	0	0	0	258	0	0	0	0	0
DENOVO287	0	0	0	0	0	0	100	54	77
DENOVO288	0	0	0	0	0	223	4	0	0
DENOVO289	0	142	0	0	81	0	0	0	0
DENOVO290	117	18	99	0	0	0	0	0	0
DENOVO291	0	0	0	0	0	0	0	14	208
DENOVO292	0	0	0	78	95	64	0	0	0
DENOVO293	0	112	102	0	0	0	0	0	0
DENOVO294	46	21	12	67	94	13	0	0	0
DENOVO295	0	0	0	0	0	168	3	0	0
DENOVO296	0	0	0	0	0	197	4	0	0
DENOVO297	70	73	78	1	0	13	0	0	0
DENOVO298	0	0	0	0	0	0	0	283	0
DENOVO299	0	0	0	0	0	0	218	0	0
DENOVO300	0	0	0	0	0	0	0	55	162
DENOVO301	0	0	0	48	25	164	1	0	0
DENOVO302	0	0	0	0	0	210	5	0	0
DENOVO303	0	2	0	96	121	0	2	0	0
DENOVO304	0	0	0	5	23	194	8	0	0
DENOVO305	0	0	0	0	0	0	0	122	104
DENOVO306	0	0	0	0	0	0	0	2	218
DENOVO307	0	0	0	0	0	0	156	0	60
DENOVO308	0	0	0	89	105	23	2	0	0
DENOVO309	0	222	0	0	0	0	0	0	0
DENOVO310	0	0	0	57	27	143	2	0	0
DENOVO311	0	0	0	0	0	198	13	0	0
DENOVO312	0	0	0	0	225	2	2	1	1
DENOVO313	0	0	0	0	0	0	0	140	80
DENOVO314	12	37	35	0	0	152	10	0	0
DENOVO315	0	0	0	3	4	11	178	0	0
DENOVO316	0	0	0	0	0	0	0	194	0
DENOVO317	0	0	0	62	41	43	3	0	0
DENOVO318	0	0	0	0	4	196	11	0	0
DENOVO319	0	0	0	0	0	0	203	0	0
DENOVO320	34	0	0	0	0	169	19	0	0
DENOVO321	56	15	132	0	0	0	0	0	0
DENOVO322	0	0	0	0	0	0	0	230	0
DENOVO323	0	0	0	2	3	195	2	0	0
DENOVO324	46	9	159	0	0	0	0	0	0
DENOVO325	6	1	0	78	149	2	4	1	1
DENOVO326	0	0	0	0	0	214	10	0	0
DENOVO327	0	0	1	55	47	110	12	0	4
DENOVO328	0	0	0	0	0	200	5	0	0
DENOVO329	6	10	167	14	7	0	0	0	0
DENOVO330	0	0	0	0	0	14	183	0	0
DENOVO331	0	0	1	75	62	0	3	1	0
DENOVO332	145	29	15	0	0	0	0	0	0
DENOVO333	0	0	0	0	0	204	12	0	0
DENOVO334	0	190	17	0	0	0	0	0	0
DENOVO335	0	0	0	0	0	0	0	110	138
DENOVO336	0	0	0	198	0	0	0	0	0
DENOVO337	0	0	0	0	0	210	2	0	0
DENOVO338	0	0	0	0	0	0	0	85	111
DENOVO339	0	0	0	6	0	177	3	0	0
DENOVO340	0	0	196	0	0	0	0	0	0
DENOVO341	0	0	0	0	0	0	198	0	0
DENOVO342	0	0	0	54	146	0	1	0	1
DENOVO343	49	109	52	0	0	2	0	2	1
DENOVO344	0	11	0	2	4	168	1	0	13
DENOVO345	31	14	122	0	15	0	1	0	0
DENOVO346	0	198	0	0	0	0	0	0	0
DENOVO347	3	0	3	14	25	101	63	0	0
DENOVO348	0	0	0	0	0	0	183	0	0
DENOVO349	0	0	0	0	1	47	134	0	3
DENOVO350	95	2	0	0	0	0	0	0	0
DENOVO351	0	95	80	13	0	0	0	0	0
DENOVO352	0	0	0	0	0	207	5	0	0
DENOVO353	0	0	0	0	0	0	0	252	36
DENOVO354	0	4	0	180	0	0	0	0	0
DENOVO355	0	0	0	46	0	146	8	0	0
DENOVO356	0	0	0	0	0	0	187	0	0
DENOVO357	0	72	101	0	0	0	0	0	0
DENOVO358	0	0	0	0	0	0	178	0	0
DENOVO359	0	0	0	0	93	75	4	0	0
DENOVO360	0	0	0	0	0	0	182	0	0
DENOVO361	0	0	188	0	0	0	0	0	0
DENOVO362	0	47	132	0	0	0	0	0	0
DENOVO364	0	0	0	0	0	175	10	0	0
DENOVO366	0	0	0	8	26	149	1	0	0
DENOVO367	60	7	11	35	0	0	0	0	0
DENOVO368	0	0	0	16	26	120	2	0	22
DENOVO369	0	0	0	0	0	0	0	99	83
DENOVO370	0	0	0	0	0	0	0	153	32
DENOVO371	0	0	0	0	0	0	170	0	0
DENOVO372	0	0	0	5	0	169	3	0	0
DENOVO373	39	1	7	5	10	27	0	0	0
DENOVO374	0	2	0	3	5	162	6	0	0
DENOVO375	0	0	0	0	0	0	0	172	0
DENOVO376	0	0	0	0	0	0	0	123	62
DENOVO377	0	0	0	0	0	0	0	176	0
DENOVO378	0	4	38	2	0	4	116	0	5
DENOVO379	97	56	3	0	0	1	0	0	0
DENOVO381	0	0	0	0	0	167	9	0	0
DENOVO382	0	0	0	0	0	0	180	0	0
DENOVO383	0	0	0	53	92	32	1	0	0
DENOVO384	50	73	22	0	8	6	0	0	1
DENOVO386	0	0	0	0	0	0	0	0	171
DENOVO387	0	0	0	0	0	0	122	0	0
DENOVO388	0	0	2	1	8	6	1	71	88
DENOVO389	0	16	146	0	0	0	0	0	0
DENOVO390	145	0	0	0	0	5	0	0	0
DENOVO391	0	0	0	0	0	0	146	0	0
DENOVO392	0	0	0	0	0	0	0	150	6
DENOVO393	0	8	154	0	0	0	0	0	0
DENOVO394	0	0	0	0	0	0	144	0	0
DENOVO395	0	0	0	0	0	0	0	148	6
DENOVO396	0	0	0	0	0	0	143	0	0
DENOVO397	0	0	0	0	0	0	146	0	0
DENOVO398	0	35	118	0	0	0	0	0	0
DENOVO399	0	0	0	45	77	30	0	0	0
DENOVO400	2	7	155	0	0	0	0	0	0
DENOVO401	0	21	130	0	0	0	0	0	0
DENOVO402	0	0	0	0	0	151	5	0	0
DENOVO403	52	20	87	0	0	0	0	0	0
DENOVO404	0	0	0	0	0	164	1	0	0
DENOVO405	5	19	43	4	10	65	0	0	0
DENOVO406	0	1	0	54	39	217	5	0	0
DENOVO407	0	0	0	0	0	147	4	0	0
DENOVO408	147	0	0	0	0	0	0	0	0
DENOVO409	0	155	0	0	0	0	0	0	0
DENOVO410	0	12	0	0	2	145	3	0	0
DENOVO411	0	0	0	0	0	0	97	31	17
DENOVO412	0	0	0	0	0	141	4	0	0
DENOVO413	0	0	0	0	0	53	96	0	0
DENOVO414	0	0	0	0	0	141	8	0	0
DENOVO415	0	0	0	0	0	0	0	0	149
DENOVO416	0	14	132	0	0	0	0	0	0
DENOVO417	0	0	0	0	0	139	4	0	0
DENOVO418	0	0	0	0	0	0	0	145	6
DENOVO419	0	0	0	0	0	0	0	22	122
DENOVO420	0	0	0	0	0	0	0	63	80
DENOVO421	0	0	0	0	0	140	5	0	0
DENOVO422	0	3	4	44	4	42	50	0	0
DENOVO423	0	19	69	63	0	0	0	0	0
DENOVO424	0	0	0	1402	11	0	0	0	0
DENOVO425	0	0	0	0	0	0	0	111	33
DENOVO426	0	8	0	19	120	0	2	0	0
DENOVO427	0	0	0	0	0	0	0	0	149
DENOVO428	0	0	1	145	0	0	0	0	0
DENOVO429	0	0	0	0	0	0	137	0	0
DENOVO430	0	0	0	0	4	139	0	0	0
DENOVO431	0	0	0	0	0	0	0	262	131
DENOVO432	104	6	0	11	0	3	0	7	0
DENOVO433	0	0	0	84	55	0	0	0	0
DENOVO434	0	155	0	0	0	0	0	0	0
DENOVO435	0	0	0	0	0	134	1	0	0
DENOVO436	0	0	0	123	22	0	0	0	0
DENOVO437	0	0	0	0	0	0	0	134	0
DENOVO438	0	0	0	151	0	0	0	0	0
DENOVO439	0	0	0	0	0	93	4	0	0
DENOVO440	0	0	0	0	0	0	56	0	72
DENOVO441	0	0	0	8	22	100	4	0	1
DENOVO442	78	1	8	26	20	0	0	0	0
DENOVO443	0	0	0	3	1	126	2	0	0
DENOVO444	0	0	0	0	0	0	0	0	136
DENOVO445	0	0	0	0	0	117	8	0	0
DENOVO446	0	0	0	40	96	0	0	0	0
DENOVO447	0	0	0	100	42	0	0	0	0
DENOVO448	0	0	0	0	0	137	3	0	0
DENOVO449	0	0	0	0	0	0	0	72	64
DENOVO450	0	0	0	0	0	0	0	49	80
DENOVO451	0	0	0	93	31	2	0	0	0
DENOVO452	0	0	0	19	100	0	3	0	0
DENOVO453	1	0	11	67	54	0	0	0	0
DENOVO454	0	0	0	0	1	130	8	0	0
DENOVO455	19	21	83	0	0	0	0	0	0
DENOVO456	0	28	99	0	0	0	0	0	0
DENOVO457	0	1	21	0	0	0	114	0	4
DENOVO458	0	0	0	0	0	0	0	0	132
DENOVO459	28	7	39	0	1	15	0	0	1
DENOVO460	0	0	0	0	0	0	122	0	0
DENOVO461	0	103	0	0	22	0	0	0	0
DENOVO462	0	1	0	0	0	2	109	0	0
DENOVO463	0	104	13	0	0	0	0	0	0
DENOVO464	0	0	0	0	0	0	123	0	0
DENOVO465	3	41	84	0	0	0	0	0	0
DENOVO466	0	31	60	0	0	0	0	0	0
DENOVO467	0	3	0	0	8	123	1	0	0
DENOVO468	0	0	0	0	0	117	6	0	0
DENOVO469	0	0	132	0	0	0	0	0	0
DENOVO470	0	0	0	0	0	0	0	119	0
DENOVO471	0	0	0	0	0	125	3	0	0
DENOVO472	87	12	16	0	0	0	0	0	0
DENOVO473	0	3	104	0	0	0	0	0	0
DENOVO474	0	0	0	0	0	117	4	0	0
DENOVO475	70	6	29	2	0	0	0	0	0
DENOVO476	0	122	0	0	0	0	0	0	0
DENOVO477	72	0	5	0	42	0	1	0	2
DENOVO478	0	0	0	53	61	0	3	1	0
DENOVO479	31	10	77	0	0	0	0	0	0
DENOVO480	0	0	0	2	4	125	0	0	0
DENOVO481	0	0	0	0	0	0	118	0	0
DENOVO482	0	0	0	0	0	0	0	11	109
DENOVO483	0	0	0	1	0	9	99	0	0
DENOVO484	0	0	0	0	0	0	0	113	0
DENOVO485	32	43	39	0	0	0	0	0	0
DENOVO486	0	0	0	2	112	2	0	0	0
DENOVO487	0	0	0	0	0	103	6	0	0
DENOVO488	1	2	0	0	4	93	4	14	0
DENOVO489	0	0	0	0	0	0	92	0	6
DENOVO490	0	0	0	0	0	0	0	104	0
DENOVO491	0	0	0	0	0	100	4	0	0
DENOVO492	0	0	0	0	0	0	0	0	107
DENOVO493	38	78	0	0	0	0	0	0	0
DENOVO494	0	0	107	0	0	0	0	0	0
DENOVO495	26	11	67	0	0	0	0	0	0
DENOVO496	0	1	104	0	0	0	0	0	0
DENOVO497	0	0	0	0	0	0	106	0	0
DENOVO498	0	35	78	0	0	0	0	0	0
DENOVO499	0	0	0	0	0	0	100	0	0
DENOVO500	0	21	0	21	14	3	1	24	21
DENOVO501	0	0	0	0	0	0	0	100	0
DENOVO502	0	0	0	0	0	0	0	108	0
DENOVO503	0	0	0	0	0	0	107	0	0
DENOVO504	49	46	10	1	0	0	0	0	0
DENOVO505	0	0	0	0	0	0	0	62	56
DENOVO506	0	0	0	0	0	0	0	53	49
DENOVO507	0	0	0	1	17	96	3	0	0
DENOVO508	0	1	0	73	26	9	0	0	0
DENOVO509	0	0	0	0	0	0	0	104	0
DENOVO510	0	1	18	62	33	0	0	0	0
DENOVO511	0	0	0	0	0	53	0	0	58
DENOVO512	0	1	2	2	2	4	91	0	0
DENOVO513	0	0	0	0	0	0	105	0	0
DENOVO514	0	0	0	57	52	0	1	0	0
DENOVO515	0	0	0	0	0	0	98	0	0
DENOVO516	11	18	70	0	0	0	0	0	0
DENOVO517	0	0	0	112	0	0	0	0	0
DENOVO518	0	0	0	58	56	0	1	0	0
DENOVO519	0	0	104	0	0	0	0	0	0
DENOVO520	0	0	0	0	0	0	98	0	0
DENOVO521	0	33	4	4	17	28	79	0	6
DENOVO522	0	0	0	1	0	104	1	0	0
DENOVO523	0	0	0	0	0	0	0	102	0
DENOVO524	85	1	10	0	0	0	0	0	0
DENOVO525	0	7	99	0	0	0	0	0	0
DENOVO526	0	0	0	0	0	0	101	0	0
DENOVO527	0	0	0	0	0	0	100	0	0
DENOVO528	0	0	0	0	0	0	0	6	83
DENOVO529	0	0	0	0	0	0	0	0	111
DENOVO530	15	22	29	19	23	0	0	0	0
DENOVO531	0	0	0	0	0	0	0	99	0
DENOVO532	0	0	0	0	0	0	0	5	99
DENOVO533	0	4	3	1	98	0	0	0	0
DENOVO534	0	0	0	0	0	0	97	0	0
DENOVO535	0	0	0	0	0	103	1	0	0
DENOVO536	0	16	82	0	0	0	0	0	0
DENOVO537	97	0	0	0	0	0	0	0	0
DENOVO538	0	0	0	0	0	103	4	0	0
DENOVO539	0	0	0	95	17	0	1	0	1
DENOVO540	0	0	17	72	28	0	0	0	0
DENOVO541	0	1	0	50	12	37	0	0	0
DENOVO542	0	0	0	109	0	0	0	0	0
DENOVO543	0	0	0	0	0	0	90	0	0
DENOVO544	0	0	0	0	0	103	1	0	0
DENOVO545	0	0	0	0	0	0	98	0	0
DENOVO546	0	0	0	0	0	98	4	0	0
DENOVO547	0	1	0	2	0	68	27	0	0
DENOVO548	0	1	7	0	5	5	81	0	0
DENOVO549	0	0	0	0	14	82	3	0	0
DENOVO550	0	0	0	3	0	19	68	6	0
DENOVO551	0	0	0	0	0	0	0	17	111
DENOVO552	0	0	0	0	0	19	70	4	0
DENOVO553	12	76	2	0	0	2	0	0	0
DENOVO554	0	98	0	0	0	0	0	0	0
DENOVO555	43	3	4	0	0	0	0	0	0
DENOVO556	0	0	0	0	0	0	0	0	91
DENOVO558	28	2	17	21	28	0	1	0	0
DENOVO559	0	55	41	0	0	0	0	0	0
DENOVO560	0	0	0	0	0	95	0	0	0
DENOVO561	93	0	1	0	0	0	0	0	0
DENOVO562	0	0	0	0	0	0	0	0	96
DENOVO563	0	19	8	0	6	55	1	0	0
DENOVO564	0	0	0	0	0	92	2	0	0
DENOVO565	39	23	30	0	0	0	0	0	0
DENOVO566	0	0	0	0	0	75	8	0	0
DENOVO567	0	0	0	89	0	1	0	0	0
DENOVO568	0	0	0	58	28	0	0	0	0
DENOVO569	0	0	0	0	0	98	1	0	0
DENOVO570	0	0	0	0	0	0	0	23	65
DENOVO571	63	0	21	0	0	0	0	0	0
DENOVO572	0	0	0	0	0	0	90	0	0
DENOVO573	0	0	0	14	58	23	1	0	0
DENOVO574	0	0	0	0	0	88	1	0	0
DENOVO575	0	0	0	3	1	32	1	0	44
DENOVO576	0	0	0	0	0	101	2	0	0
DENOVO577	0	0	0	4	4	66	1	17	0
DENOVO578	0	0	6	2	1	18	45	1	14
DENOVO579	35	21	31	0	0	0	0	0	0
DENOVO580	0	0	0	0	1	87	2	0	0
DENOVO581	0	0	0	0	0	89	1	0	0
DENOVO582	21	40	19	0	0	0	0	0	0
DENOVO583	55	20	11	0	0	0	0	0	0
DENOVO584	21	8	47	0	0	0	0	0	0
DENOVO585	0	0	0	0	0	4	72	2	0
DENOVO586	10	3	21	3	11	5	11	0	24
DENOVO587	0	0	0	35	34	20	4	0	0
DENOVO588	58	13	3	4	0	1	0	0	0
DENOVO589	0	0	0	0	12	87	1	0	0
DENOVO590	0	0	0	8	2	88	3	0	0
DENOVO591	0	0	0	0	1	43	37	0	0
DENOVO592	22	11	36	0	9	0	0	0	0
DENOVO593	0	0	0	0	0	73	7	0	0
DENOVO594	13	4	70	0	0	0	0	0	0
DENOVO595	0	16	64	0	0	0	0	0	0
DENOVO596	0	53	36	0	0	0	0	0	0
DENOVO597	0	0	0	0	10	76	1	0	0
DENOVO598	0	1	0	23	11	56	4	0	0
DENOVO599	29	16	0	0	2	2	0	26	0
DENOVO600	0	0	0	2	2	70	2	0	0
DENOVO601	63	0	17	0	0	0	0	0	0
DENOVO602	0	289	77	0	0	3	1	0	16
DENOVO603	0	0	0	70	14	0	0	0	0
DENOVO604	0	0	0	0	6	78	2	0	0
DENOVO605	0	0	0	0	0	0	0	78	0
DENOVO606	0	6	1	38	30	0	1	3	0
DENOVO607	20	50	2	1	0	3	1	0	0
DENOVO608	0	0	0	91	0	0	0	0	0
DENOVO609	24	4	4	0	47	0	1	0	0
DENOVO610	0	0	0	0	0	84	2	0	0
DENOVO611	0	0	0	0	0	0	84	0	0
DENOVO612	22	4	50	0	0	0	0	0	0
DENOVO613	0	0	0	0	0	76	2	0	0
DENOVO615	0	20	60	0	0	0	0	0	0
DENOVO616	0	0	78	0	0	0	0	0	0
DENOVO617	0	0	0	0	0	0	72	0	0
DENOVO618	0	0	0	0	0	0	0	108	0
DENOVO619	0	0	0	0	0	0	73	0	0
DENOVO620	0	0	0	0	0	0	0	29	49
DENOVO621	0	39	39	0	0	0	0	0	0
DENOVO622	0	4	7	42	20	10	0	0	0
DENOVO623	4	18	58	0	0	0	0	0	0
DENOVO624	0	0	0	0	0	0	44	17	14
DENOVO625	0	0	0	0	68	0	2	0	0
DENOVO626	0	0	0	0	0	77	5	0	0
DENOVO627	0	0	0	0	76	0	1	0	2
DENOVO628	0	5	81	0	0	0	0	0	0
DENOVO629	0	0	0	0	77	0	1	0	1
DENOVO630	0	0	73	0	0	1	0	0	0
DENOVO631	0	0	0	2	0	83	3	0	3
DENOVO632	1	0	0	0	0	8	652	0	0
DENOVO633	0	5	72	0	0	0	0	0	0
DENOVO634	0	0	0	23	39	15	1	0	0
DENOVO635	7	3	20	18	31	0	0	0	1
DENOVO636	0	0	0	0	1	83	4	0	0
DENOVO637	0	8	51	1	3	0	0	13	0
DENOVO638	0	0	0	0	0	0	0	0	81
DENOVO639	46	1	11	3	0	13	0	0	6
DENOVO640	32	10	28	0	0	0	0	0	0
DENOVO641	0	0	0	16	62	128	1	0	0
DENOVO642	23	2	0	0	23	23	3	0	0
DENOVO643	73	0	0	0	0	0	0	0	0
DENOVO644	0	0	0	0	0	0	0	0	79
DENOVO645	0	0	0	0	0	0	86	0	0
DENOVO646	0	0	5	17	51	2	0	0	0
DENOVO647	0	0	68	0	0	0	0	0	0
DENOVO648	0	0	0	0	0	64	1	0	0
DENOVO649	0	5	66	0	0	0	0	0	0
DENOVO650	0	0	0	0	0	0	72	0	0
DENOVO651	0	0	0	0	0	0	0	0	76
DENOVO652	0	0	0	0	0	0	0	0	73
DENOVO653	0	15	58	0	0	0	0	0	0
DENOVO654	0	0	0	0	0	0	0	59	16
DENOVO655	1	3	77	0	0	0	0	0	0
DENOVO656	0	0	0	0	0	0	0	0	80
DENOVO657	0	0	0	0	0	0	66	0	0
DENOVO658	83	8	16	0	0	0	0	0	0
DENOVO659	4	0	0	0	0	0	44	13	13
DENOVO660	0	0	0	0	0	72	2	0	0
DENOVO661	0	0	49	13	3	0	0	0	0
DENOVO662	46	13	5	0	0	0	0	0	0
DENOVO663	67	0	0	0	0	0	0	0	0
DENOVO664	0	0	67	0	0	0	0	0	0
DENOVO665	0	0	0	0	0	0	0	51	17
DENOVO666	0	7	49	0	0	0	5	7	0
DENOVO667	0	2	11	11	21	23	1	0	0
DENOVO668	0	0	0	0	0	0	62	0	0
DENOVO669	0	0	0	0	0	0	0	64	0
DENOVO670	0	0	0	0	0	82	1	0	0
DENOVO672	0	0	0	0	0	0	0	0	71
DENOVO673	0	0	0	0	0	68	1	0	0
DENOVO674	0	0	0	0	54	14	5	0	0
DENOVO675	0	0	0	0	0	0	0	69	0
DENOVO676	59	0	0	0	0	0	0	0	0
DENOVO677	0	29	34	0	0	0	0	0	0
DENOVO678	0	0	0	0	0	2	59	0	0
DENOVO679	1	20	47	0	0	0	0	0	0
DENOVO680	0	0	0	0	0	0	0	55	5
DENOVO681	0	0	0	0	0	69	0	0	0
DENOVO682	9	6	11	0	0	6	0	14	15
DENOVO683	0	0	0	0	0	0	61	0	0
DENOVO684	61	0	0	0	0	0	0	0	0
DENOVO685	0	0	0	0	2	71	5	0	0
DENOVO686	0	0	0	0	0	78	1	0	0
DENOVO687	0	0	0	32	34	0	1	0	0
DENOVO688	0	0	0	0	0	0	13	48	0
DENOVO689	0	0	1	0	0	2	60	0	0
DENOVO690	0	0	0	0	0	0	24	38	4
DENOVO691	0	0	0	0	0	0	50	0	16
DENOVO692	0	0	0	1	16	49	2	0	0
DENOVO693	0	0	0	0	1	4	14	40	1
DENOVO694	0	0	0	0	0	6	58	0	0
DENOVO695	0	0	0	0	2	49	16	0	0
DENOVO696	52	0	0	0	0	8	0	0	0
DENOVO697	0	0	0	0	0	69	4	0	0
DENOVO698	0	0	0	5	0	53	8	0	0
DENOVO699	0	23	9	9	3	0	0	0	30
DENOVO700	26	4	33	0	0	1	0	0	0
DENOVO701	0	0	0	15	6	57	2	0	0
DENOVO702	0	25	36	0	0	0	0	0	0
DENOVO703	0	1	0	4	54	10	1	0	0
DENOVO704	0	67	0	0	0	0	0	0	0
DENOVO705	0	0	58	0	0	0	0	0	0
DENOVO706	0	0	0	0	0	65	1	0	0
DENOVO707	0	0	0	0	0	0	0	54	5
DENOVO708	48	17	0	0	0	0	0	0	0
DENOVO709	0	1	15	24	27	0	1	0	0
DENOVO710	0	0	0	5	4	47	2	0	0
DENOVO711	0	0	0	1	2	64	2	0	0
DENOVO712	0	0	0	16	11	42	0	0	0
DENOVO713	0	0	0	0	0	62	1	0	0
DENOVO714	0	0	0	58	0	0	0	0	0
DENOVO715	0	0	0	0	0	61	3	0	0
DENOVO716	6	0	0	1	5	52	1	0	0
DENOVO717	7	0	0	0	4	156	2	0	0
DENOVO718	0	0	0	0	0	0	53	0	0
DENOVO719	0	0	0	0	0	0	0	0	53
DENOVO720	0	18	43	0	0	0	0	0	0
DENOVO721	10	39	20	0	0	2	0	0	0
DENOVO722	0	0	0	0	0	8	48	0	0
DENOVO723	0	0	0	0	0	0	109	0	0
DENOVO724	0	0	0	0	0	0	0	64	9
DENOVO725	0	0	61	0	0	0	0	0	0
DENOVO726	50	0	0	0	0	0	0	0	0
DENOVO727	0	0	0	0	0	53	4	0	0
DENOVO728	0	0	0	0	0	0	60	0	0
DENOVO729	15	1	1	5	42	2	0	0	0
DENOVO730	0	0	16	0	43	0	0	0	0
DENOVO731	31	4	13	7	0	0	0	0	0
DENOVO732	17	5	32	0	0	0	0	0	0
DENOVO733	0	0	0	0	0	0	0	54	14
DENOVO734	2	0	22	5	5	28	0	0	1
DENOVO735	0	1	0	10	46	4	1	0	0
DENOVO736	0	0	1	1	6	40	12	0	0
DENOVO737	0	0	0	0	0	49	0	0	0
DENOVO738	0	0	0	0	0	67	3	0	0
DENOVO739	52	0	0	0	0	0	0	0	0
DENOVO740	0	0	0	0	0	60	4	0	0
DENOVO741	0	0	0	0	0	0	0	22	40
DENOVO742	42	1	10	0	0	0	0	0	0
DENOVO743	0	0	0	46	0	0	0	0	0
DENOVO744	0	2	0	0	0	0	57	0	0
DENOVO745	2	27	35	0	0	0	0	0	0
DENOVO746	0	0	0	0	0	0	52	0	0
DENOVO747	0	0	51	0	0	0	0	0	0
DENOVO748	0	0	0	0	0	60	1	0	0
DENOVO749	0	38	27	0	0	0	0	0	0
DENOVO750	0	0	0	0	0	58	7	0	0
DENOVO751	0	0	0	0	4	52	2	0	0
DENOVO752	0	2	4	4	0	28	2	0	0
DENOVO753	0	0	0	0	0	0	48	0	0
DENOVO754	0	0	0	0	0	0	0	0	64
DENOVO755	0	0	0	0	0	0	53	0	0
DENOVO756	0	0	0	0	0	50	4	0	0
DENOVO757	0	0	0	0	0	0	53	0	0
DENOVO758	17	25	74	0	0	0	0	0	0
DENOVO759	0	0	0	0	0	0	0	0	50
DENOVO760	0	0	0	0	0	0	53	0	0
DENOVO761	0	0	0	1	55	0	2	0	0
DENOVO762	0	0	0	0	0	0	51	0	0
DENOVO763	0	0	0	0	0	0	0	57	0
DENOVO764	2	1	6	0	0	41	0	0	0
DENOVO765	0	0	0	49	0	0	0	0	0
DENOVO766	0	0	0	32	16	0	0	0	5
DENOVO767	50	0	0	0	0	0	0	0	0
DENOVO768	0	0	0	0	0	8	39	0	0
DENOVO769	0	0	4	0	0	0	43	0	0
DENOVO770	0	0	0	0	0	0	42	0	15
DENOVO771	41	1	6	0	0	0	0	0	0
DENOVO772	50	2	2	0	0	0	0	0	0
DENOVO773	0	4	58	0	0	0	0	0	0
DENOVO774	0	0	0	0	0	0	0	0	50
DENOVO775	0	0	0	0	0	0	0	4	49
DENOVO776	46	1	1	0	2	0	0	0	0
DENOVO777	0	0	0	0	0	0	0	0	53
DENOVO778	0	0	0	0	8	45	1	0	0
DENOVO779	0	0	0	54	0	0	0	0	0
DENOVO780	0	0	0	0	0	0	47	0	0
DENOVO781	0	0	0	0	0	0	42	6	3
DENOVO782	0	0	0	0	0	57	3	0	0
DENOVO783	0	0	115	0	0	0	0	0	0
DENOVO784	48	0	0	0	0	0	1	0	0
DENOVO785	0	54	4	0	0	0	0	0	0
DENOVO786	0	0	0	0	0	0	0	41	11
DENOVO787	13	15	19	0	0	0	0	0	0
DENOVO788	0	0	0	0	0	41	5	0	0
DENOVO789	0	0	0	0	0	53	0	0	0
DENOVO790	0	0	0	0	0	0	56	0	0
DENOVO791	0	0	6	2	6	50	1	0	0
DENOVO792	0	0	0	14	10	25	1	0	0
DENOVO793	26	1	38	0	1	0	0	0	0
DENOVO794	0	0	0	47	7	0	0	0	0
DENOVO795	20	14	18	0	0	0	0	0	0
DENOVO796	0	0	0	0	0	0	0	47	0
DENOVO797	0	0	32	3	16	2	0	0	0
DENOVO798	0	0	0	0	0	0	47	0	0
DENOVO799	0	0	0	0	0	0	46	0	0
DENOVO800	0	0	0	0	3	46	3	0	0
DENOVO801	16	0	4	14	18	0	1	0	0
DENOVO802	46	0	0	0	0	0	0	0	0
DENOVO803	0	0	0	27	30	0	1	0	0
DENOVO804	0	0	0	0	0	0	0	47	2
DENOVO805	0	0	0	0	0	55	2	0	0
DENOVO806	0	0	0	0	0	0	48	0	0
DENOVO807	0	0	0	53	0	0	0	0	0
DENOVO808	45	0	0	0	0	0	0	0	0
DENOVO809	0	0	0	29	17	0	0	0	0
DENOVO810	21	6	36	0	0	0	0	0	0
DENOVO811	0	0	0	0	0	0	0	6	41
DENOVO812	0	1	0	5	22	31	2	0	0
DENOVO813	0	0	0	0	0	50	1	0	0
DENOVO814	0	0	2	8	39	0	0	0	0
DENOVO815	0	0	0	0	0	0	0	38	7
DENOVO816	0	0	0	0	0	0	50	0	0
DENOVO817	0	0	0	0	0	45	0	0	0
DENOVO818	69	12	15	0	0	0	0	0	0
DENOVO819	0	0	0	0	0	0	0	22	24
DENOVO820	0	0	0	0	0	0	0	12	33
DENOVO821	0	1	3	0	0	11	37	0	0
DENOVO822	0	1	2	37	15	0	0	0	0
DENOVO823	0	0	0	0	0	47	1	0	0
DENOVO824	0	44	0	0	0	0	0	0	0
DENOVO825	0	0	0	0	0	43	2	0	0
DENOVO826	0	0	0	24	24	0	0	0	0
DENOVO827	0	0	0	0	0	0	42	0	0
DENOVO828	0	0	0	0	0	56	0	0	0
DENOVO829	0	0	0	0	0	0	0	44	0
DENOVO830	0	0	0	0	0	0	42	0	0
DENOVO831	0	0	43	0	0	0	0	0	0
DENOVO832	0	0	0	0	0	0	43	0	4
DENOVO833	0	0	0	0	0	46	1	0	0
DENOVO834	0	24	9	13	0	0	0	0	0
DENOVO835	0	0	0	1	0	41	1	0	6
DENOVO836	0	7	37	6	0	0	0	0	0
DENOVO837	0	11	40	0	0	0	0	0	0
DENOVO838	43	0	0	0	0	0	0	0	0
DENOVO839	0	0	0	5	18	4	3	0	0
DENOVO840	0	0	0	0	0	0	0	46	0
DENOVO841	0	0	0	0	0	0	40	0	0
DENOVO842	0	0	0	0	0	47	0	0	0
DENOVO843	0	0	44	0	0	0	0	0	0
DENOVO844	0	0	0	0	0	0	0	34	9
DENOVO845	0	0	0	0	0	0	0	27	17
DENOVO846	0	1	0	0	0	2	40	0	0
DENOVO847	0	1	0	1	2	8	0	14	21
DENOVO848	0	7	37	0	0	0	0	0	0
DENOVO849	0	0	0	0	0	44	1	0	0
DENOVO850	0	0	0	0	0	0	0	0	43
DENOVO851	0	7	40	0	0	0	0	0	0
DENOVO852	0	1	0	5	45	0	0	0	1
DENOVO853	0	0	0	0	6	43	0	0	0
DENOVO854	0	0	0	1	0	0	0	0	41
DENOVO855	0	1	0	0	0	5	32	0	0
DENOVO856	9	17	20	0	0	0	0	0	0
DENOVO857	0	0	0	0	0	0	43	0	0
DENOVO858	0	0	0	0	0	0	0	21	18
DENOVO859	0	53	0	0	0	3	0	0	0
DENOVO860	30	2	12	0	0	0	0	0	0
DENOVO861	0	0	0	0	0	40	0	0	0
DENOVO862	0	0	0	0	0	0	0	25	14
DENOVO863	0	0	0	0	0	44	0	0	0
DENOVO865	6	0	3	10	9	19	8	0	0
DENOVO866	0	0	0	1	0	12	23	6	0
DENOVO867	0	0	0	0	4	21	0	13	0
DENOVO868	0	24	0	0	0	16	0	0	0
DENOVO869	0	0	0	0	0	0	0	13	28
DENOVO870	39	0	0	0	0	0	0	0	0
DENOVO871	0	0	0	0	0	0	0	57	0
DENOVO872	0	0	0	0	0	0	45	0	0
DENOVO873	0	0	0	0	0	0	0	2	42
DENOVO874	0	0	0	27	15	1	0	0	0
DENOVO875	0	0	0	0	12	32	0	0	0
DENOVO876	0	0	0	0	0	45	1	0	0
DENOVO877	0	0	0	0	0	40	0	0	0
DENOVO878	0	0	0	0	25	41	3	0	0
DENOVO879	0	0	0	0	0	39	2	0	0
DENOVO880	0	0	0	0	0	0	38	0	0
DENOVO881	0	2	40	0	0	0	0	0	0
DENOVO882	0	0	5	17	18	0	6	0	0
DENOVO883	0	4	35	0	0	0	0	0	0
DENOVO884	0	0	1	19	19	10	1	0	0
DENOVO885	0	0	0	0	0	0	0	25	35
DENOVO886	0	0	0	0	0	0	32	5	0
DENOVO887	39	2	0	0	0	0	0	0	0
DENOVO888	0	0	0	0	0	44	0	0	0
DENOVO889	22	0	0	1	2	0	0	0	0
DENOVO890	27	3	10	0	0	0	0	0	0
DENOVO891	0	0	0	0	38	6	1	0	0
DENOVO892	0	0	0	0	0	0	0	25	17
DENOVO893	0	0	0	58	0	1	0	0	0
DENOVO894	0	0	0	0	5	35	1	0	0
DENOVO895	0	0	0	0	4	41	1	0	0
DENOVO896	0	0	0	30	7	0	0	0	0
DENOVO897	32	1	4	0	0	0	0	0	0
DENOVO898	0	0	0	0	0	0	36	0	0
DENOVO899	0	0	0	16	0	23	2	0	0
DENOVO900	0	0	0	0	0	0	40	0	0
DENOVO901	0	0	0	0	0	0	0	38	0
DENOVO902	0	0	0	0	0	0	38	0	0
DENOVO903	0	0	0	0	0	2	38	0	0
DENOVO904	0	31	11	0	0	0	0	0	0
DENOVO905	0	0	0	0	0	0	36	0	0
DENOVO906	0	0	0	0	0	0	0	0	42
DENOVO907	0	0	25	0	0	15	0	0	0
DENOVO908	0	0	0	5	44	0	0	0	0
DENOVO909	19	0	20	0	0	0	0	0	0
DENOVO910	0	0	0	0	0	0	0	0	40
DENOVO911	0	0	0	0	41	0	1	0	0
DENOVO912	8	1	13	11	14	1	0	0	0
DENOVO913	10	33	0	0	0	0	0	0	0
DENOVO914	52	0	0	0	0	0	0	0	0
DENOVO915	2	3	12	11	5	0	0	0	0
DENOVO916	0	0	0	11	5	23	1	0	0
DENOVO917	0	7	30	0	0	0	0	0	0
DENOVO918	0	0	0	12	29	0	0	0	0
DENOVO919	0	0	0	0	0	0	35	0	0
DENOVO920	0	0	34	0	0	0	0	0	0
DENOVO921	0	0	0	17	3	22	2	0	0
DENOVO922	22	5	9	0	0	0	0	0	0
DENOVO923	0	0	0	0	9	28	0	0	0
DENOVO924	0	0	16	2	2	19	0	0	2
DENOVO925	0	0	0	0	45	0	0	0	0
DENOVO926	0	0	0	0	0	0	0	38	0
DENOVO927	0	0	0	0	0	0	35	1	3
DENOVO928	38	0	0	0	0	0	0	0	0
DENOVO929	0	0	0	0	0	0	0	35	0
DENOVO930	0	0	0	0	0	0	0	42	6
DENOVO931	0	0	0	0	16	29	0	0	0
DENOVO932	15	0	21	0	0	0	0	0	0
DENOVO933	36	0	0	0	0	0	0	0	0
DENOVO934	10	13	25	0	0	0	0	0	0
DENOVO935	0	0	0	0	3	38	0	0	0
DENOVO936	0	5	0	27	6	0	0	0	0
DENOVO937	0	0	0	0	0	45	0	0	0
DENOVO938	0	0	0	0	0	0	0	40	0
DENOVO939	0	0	34	0	0	0	0	0	0
DENOVO940	0	0	0	29	0	4	0	0	0
DENOVO941	0	0	0	0	0	0	32	0	0
DENOVO942	0	0	0	0	0	46	1	0	0
DENOVO943	31	1	0	0	0	0	0	0	0
DENOVO944	0	0	0	0	0	0	0	4	35
DENOVO945	0	0	7	18	19	1	0	0	0
DENOVO946	8	41	66	4	1	0	0	0	0
DENOVO947	39	0	0	0	0	0	0	0	0
DENOVO948	0	0	0	14	21	0	0	0	1
DENOVO949	0	0	0	21	2	15	0	0	0
DENOVO950	0	0	0	0	0	0	37	0	0
DENOVO951	0	0	0	0	0	0	0	44	0
DENOVO952	0	0	0	0	2	41	1	0	0
DENOVO953	0	0	0	0	0	34	1	0	0
DENOVO955	35	0	0	0	0	0	0	0	0
DENOVO956	0	0	0	0	0	0	0	32	0
DENOVO957	0	0	0	0	0	0	36	0	0
DENOVO958	0	0	0	40	0	3	0	0	0
DENOVO959	0	0	0	0	0	0	0	0	32
DENOVO960	0	0	0	37	0	0	0	0	0
DENOVO961	0	0	0	0	0	0	0	0	45
DENOVO962	0	0	0	5	25	1	1	0	0
DENOVO963	0	1	2	0	0	31	1	0	0
DENOVO964	33	0	0	0	0	0	0	0	0
DENOVO965	0	36	4	0	0	0	0	0	0
DENOVO966	0	0	0	0	0	40	0	0	0
DENOVO967	10	11	11	1	2	0	0	0	0
DENOVO968	0	0	0	0	0	0	0	35	0
DENOVO969	0	0	0	0	0	0	0	12	20
DENOVO970	0	0	1	15	3	18	0	0	0
DENOVO971	0	3	1	0	0	0	0	31	0
DENOVO972	0	0	0	0	1	37	0	0	0
DENOVO973	30	0	0	0	0	0	0	0	0
DENOVO974	0	0	0	0	0	34	1	0	0
DENOVO975	0	0	0	21	14	0	0	0	0
DENOVO976	0	4	0	35	0	0	0	0	0
DENOVO977	0	0	0	0	0	28	5	0	0
DENOVO978	12	0	31	0	0	0	0	0	0
DENOVO979	34	1	2	0	0	0	0	0	0
DENOVO980	0	0	0	0	0	0	21	0	0
DENOVO981	0	0	0	0	0	0	32	0	0
DENOVO982	0	0	0	0	0	0	0	3	33
DENOVO983	0	0	0	0	0	0	0	16	17
DENOVO984	0	0	0	0	0	0	0	13	23
DENOVO985	34	0	0	0	0	0	0	0	0
DENOVO986	0	0	12	0	10	15	0	0	0
DENOVO987	0	0	0	0	0	0	53	0	0
DENOVO988	0	0	0	22	12	10	0	0	0
DENOVO989	0	23	8	0	0	0	0	0	0
DENOVO990	0	0	0	1	2	42	0	0	0
DENOVO991	0	0	0	1	0	27	1	0	0
DENOVO992	0	0	1	0	35	55	3	0	1
DENOVO993	0	0	0	0	0	29	0	0	0
DENOVO994	0	0	0	0	0	0	0	0	33
DENOVO995	31	0	0	0	0	0	0	0	0
DENOVO996	0	0	0	0	0	28	3	0	0
DENOVO997	0	0	0	0	37	0	0	0	0
DENOVO998	0	0	0	0	0	37	0	0	0
DENOVO999	33	0	0	0	0	0	0	0	0
DENOVO1000	0	33	0	0	0	0	0	0	0
DENOVO1001	0	0	0	0	0	0	0	37	6
DENOVO1002	0	0	0	1	0	32	0	0	0
DENOVO1003	0	1	0	0	0	3	25	0	0
DENOVO1004	11	16	3	0	0	0	0	0	0
DENOVO1005	0	0	0	3	0	28	2	0	0
DENOVO1006	0	0	0	0	0	34	2	0	0
DENOVO1007	0	0	0	0	0	30	0	0	0
DENOVO1008	21	2	0	2	4	2	0	0	0
DENOVO1009	0	0	0	0	0	0	0	29	4
DENOVO1010	0	0	0	0	0	32	1	0	0
DENOVO1011	0	0	0	0	0	33	1	0	0
DENOVO1012	0	0	0	0	0	0	0	6	22
DENOVO1013	0	0	0	1	0	35	0	0	0
DENOVO1014	0	0	0	0	0	0	0	22	11
DENOVO1015	0	0	0	0	0	43	1	0	0
DENOVO1016	37	0	0	0	0	0	0	0	0
DENOVO1017	0	10	27	0	0	0	0	0	0
DENOVO1018	0	0	10	1	1	15	0	0	0
DENOVO1019	0	0	0	0	0	32	0	0	0
DENOVO1020	0	0	2	9	21	0	1	0	1
DENOVO1021	22	3	3	0	0	0	0	0	0
DENOVO1022	0	0	0	0	0	0	0	0	33
DENOVO1023	0	0	0	0	1	37	1	0	0
DENOVO1024	0	0	0	0	0	32	2	0	0
DENOVO1025	32	0	0	0	0	0	0	0	0
DENOVO1026	0	0	0	26	6	0	0	0	0
DENOVO1027	19	6	3	0	3	3	0	0	0
DENOVO1028	0	0	0	0	0	0	30	0	0
DENOVO1029	17	0	0	0	0	13	0	0	0
DENOVO1030	0	35	0	0	0	0	0	0	0
DENOVO1031	0	0	0	24	1	9	0	0	0
DENOVO1032	0	0	32	3	0	0	0	0	0
DENOVO1033	0	1	26	0	0	0	0	0	0
DENOVO1034	0	0	0	0	0	0	0	35	0
DENOVO1035	0	0	0	0	0	20	11	0	0
DENOVO1036	23	0	0	0	0	1	0	0	4
DENOVO1037	9	16	8	0	0	2	1	0	0
DENOVO1038	0	0	0	35	0	0	0	0	0
DENOVO1039	13	1	0	0	3	19	1	0	0
DENOVO1040	0	0	0	0	0	20	12	0	0
DENOVO1041	0	32	0	0	0	0	0	0	0
DENOVO1042	0	0	0	0	0	0	0	0	27
DENOVO1043	0	0	0	0	0	0	28	0	0
DENOVO1044	15	8	4	0	0	0	0	0	0
DENOVO1045	0	0	0	0	0	35	2	0	0
DENOVO1046	0	0	0	0	0	0	0	27	6
DENOVO1047	0	0	0	0	0	17	14	0	0
DENOVO1048	0	0	29	0	0	0	0	0	0
DENOVO1049	0	0	0	0	0	0	0	31	0
DENOVO1050	0	0	0	0	0	0	28	0	0
DENOVO1051	24	4	0	0	0	0	0	0	0
DENOVO1052	0	2	0	1	23	14	7	0	0
DENOVO1053	0	0	0	0	0	0	0	0	33
DENOVO1054	0	0	0	0	1	39	1	0	0
DENOVO1055	0	29	6	0	0	0	0	0	0
DENOVO1056	0	0	0	0	0	27	1	0	0
DENOVO1057	19	2	8	0	0	0	0	0	0
DENOVO1058	0	0	0	0	0	0	0	0	36
DENOVO1059	0	0	0	0	30	3	0	0	0
DENOVO1060	0	0	0	11	0	18	0	0	0
DENOVO1061	0	0	0	0	0	28	0	0	0
DENOVO1062	10	0	15	0	0	0	0	0	0
DENOVO1063	0	0	0	17	11	5	0	0	0
DENOVO1064	0	0	0	0	0	28	1	0	0
DENOVO1065	24	0	0	0	0	0	0	0	0
DENOVO1066	0	0	0	0	0	0	28	0	0
DENOVO1067	0	0	0	1	0	29	1	0	0
DENOVO1068	0	0	0	0	0	0	0	0	25
DENOVO1069	26	0	0	0	0	0	0	0	0
DENOVO1070	21	1	5	0	0	0	0	0	0
DENOVO1071	0	0	0	0	0	31	0	0	0
DENOVO1072	7	0	3	0	0	19	0	2	0
DENOVO1073	0	0	0	18	11	1	0	0	0
DENOVO1075	0	0	0	0	0	0	0	28	0
DENOVO1076	0	0	0	0	0	25	3	0	0
DENOVO1077	0	0	0	0	0	0	26	0	0
DENOVO1078	0	35	0	0	0	0	0	0	0
DENOVO1079	0	0	0	12	20	0	0	0	0
DENOVO1081	0	0	0	0	0	0	0	0	29
DENOVO1082	0	0	0	0	0	0	0	37	0
DENOVO1083	0	0	0	1	3	29	1	0	0
DENOVO1084	4	1	1	3	1	17	0	0	1
DENOVO1085	0	0	3	23	5	1	0	0	0
DENOVO1086	0	0	0	0	0	0	0	27	0
DENOVO1087	24	0	0	0	0	0	0	0	0
DENOVO1088	29	0	0	0	0	0	0	0	0
DENOVO1089	0	33	0	0	0	0	0	0	0
DENOVO1090	0	0	0	0	0	0	0	0	26
DENOVO1091	0	0	0	0	0	0	23	0	0
DENOVO1092	0	0	0	0	0	28	3	0	0
DENOVO1093	0	2	24	0	0	0	0	2	0
DENOVO1094	0	0	0	0	35	0	0	0	0
DENOVO1095	0	1	2	0	5	18	2	0	0
DENOVO1096	25	0	0	0	1	0	0	0	0
DENOVO1097	0	0	0	0	0	0	0	26	0
DENOVO1098	0	1	0	4	3	22	0	0	0
DENOVO1099	0	0	0	0	0	0	0	0	26
DENOVO1100	0	0	0	0	0	26	0	0	0
DENOVO1101	0	0	0	0	0	29	0	0	0
DENOVO1102	0	0	0	0	0	0	0	25	0
DENOVO1103	13	8	11	0	0	0	1	0	0
DENOVO1104	0	0	0	0	0	0	0	20	28
DENOVO1105	0	0	0	0	0	0	0	0	26
DENOVO1106	10	3	3	6	6	0	1	0	0
DENOVO1107	0	0	0	28	1	0	0	0	0
DENOVO1108	8	4	9	1	2	3	0	0	1
DENOVO1109	0	11	15	0	0	3	0	0	0
DENOVO1110	0	2	0	11	14	1	0	0	0
DENOVO1111	0	0	0	0	0	0	25	0	0
DENOVO1112	21	0	0	0	2	0	0	0	0
DENOVO1113	0	0	0	0	0	31	0	0	0
DENOVO1114	0	0	0	0	0	23	1	0	0
DENOVO1115	0	0	0	1	0	24	3	0	0
DENOVO1116	0	0	0	0	0	0	0	25	0
DENOVO1117	0	0	0	0	0	0	0	0	26
DENOVO1118	0	0	0	0	0	24	1	0	0
DENOVO1119	0	0	0	26	0	0	0	0	0
DENOVO1120	0	24	0	0	0	0	0	0	0
DENOVO1121	0	0	0	0	0	20	3	0	0
DENOVO1122	0	0	0	0	0	0	0	0	30
DENOVO1123	0	0	0	0	0	0	0	3	20
DENOVO1124	0	0	0	0	0	24	2	0	0
DENOVO1125	0	0	0	0	0	12	0	16	0
DENOVO1126	0	0	0	0	0	0	26	0	0
DENOVO1127	0	0	3	0	0	11	12	0	0
DENOVO1128	14	5	2	0	0	7	0	0	0
DENOVO1129	0	0	0	0	0	25	1	0	0
DENOVO1130	0	0	0	0	0	0	22	1	2
DENOVO1131	20	0	1	0	1	0	0	0	0
DENOVO1132	0	0	0	4	1	27	0	0	0
DENOVO1133	0	7	0	15	4	0	0	0	0
DENOVO1134	0	0	0	0	0	0	28	0	6
DENOVO1135	0	12	18	0	0	0	0	0	0
DENOVO1136	0	11	16	0	0	0	0	0	0
DENOVO1137	0	0	0	0	0	28	1	0	0
DENOVO1138	25	0	0	0	0	0	0	0	0
DENOVO1139	0	0	0	92	4	0	0	0	0
DENOVO1140	0	4	22	0	0	0	0	0	0
DENOVO1141	0	0	0	3	4	22	2	0	0
DENOVO1142	0	0	5	5	1	14	0	0	0
DENOVO1143	0	0	0	0	0	0	0	3	22
DENOVO1144	0	1	0	0	25	3	0	0	0
DENOVO1145	0	0	0	0	0	24	1	0	0
DENOVO1146	0	0	0	0	0	0	0	0	24
DENOVO1147	0	0	0	0	0	0	0	22	2
DENOVO1148	22	0	0	0	0	0	0	0	0
DENOVO1149	0	0	0	0	0	0	25	0	0
DENOVO1150	0	1	3	1	9	27	1	0	0
DENOVO1151	0	0	0	0	0	28	1	0	0
DENOVO1152	0	31	0	0	0	0	0	0	0
DENOVO1153	0	1	22	1	2	0	0	0	0
DENOVO1154	0	26	0	0	0	0	0	0	0
DENOVO1155	14	9	6	0	0	0	0	0	0
DENOVO1156	0	0	0	0	0	0	0	19	8
DENOVO1157	0	0	0	4	0	24	0	0	0
DENOVO1158	0	0	0	0	0	0	0	19	6
DENOVO1159	0	0	0	0	0	0	0	4	20
DENOVO1160	23	0	0	0	0	0	0	0	0
DENOVO1161	22	0	1	0	0	0	0	0	0
DENOVO1162	0	0	0	0	0	0	22	0	0
DENOVO1163	0	0	0	0	0	26	0	0	0
DENOVO1164	0	0	0	0	0	0	23	0	0
DENOVO1165	0	0	0	27	0	0	0	0	0
DENOVO1166	3	15	0	7	0	0	0	0	0
DENOVO1167	0	0	0	0	1	22	0	0	1
DENOVO1168	0	0	0	0	0	0	0	5	18
DENOVO1169	21	0	0	0	0	0	0	0	0
DENOVO1170	0	0	0	7	12	10	2	0	0
DENOVO1171	0	0	0	0	1	12	0	0	0
DENOVO1172	0	0	0	0	0	0	26	0	0
DENOVO1173	0	0	0	0	0	0	0	9	22
DENOVO1174	0	0	0	11	0	15	0	0	0
DENOVO1175	0	0	20	0	0	2	0	0	0
DENOVO1176	0	0	0	0	0	0	0	20	0
DENOVO1177	0	0	0	0	0	0	0	0	21
DENOVO1178	0	0	0	0	0	0	21	0	0
DENOVO1179	0	0	0	26	0	0	0	0	0
DENOVO1180	0	22	0	0	0	0	0	0	0
DENOVO1181	0	0	0	14	10	0	0	0	0
DENOVO1182	0	0	0	14	11	2	1	0	0
DENOVO1183	0	0	0	0	0	21	1	0	0
DENOVO1184	0	0	0	0	0	0	0	30	0
DENOVO1185	0	0	0	0	0	0	0	0	26
DENOVO1186	0	0	0	0	5	20	1	0	0
DENOVO1187	9	1	1	0	13	0	0	0	0
DENOVO1188	0	0	0	0	0	0	21	0	0
DENOVO1189	0	18	0	2	2	0	0	0	0
DENOVO1190	0	0	0	0	0	0	16	1	11
DENOVO1191	15	4	0	0	3	0	0	0	0
DENOVO1192	0	1	0	24	0	0	0	0	0
DENOVO1193	0	0	0	0	0	20	3	0	0
DENOVO1194	0	0	0	0	8	26	0	0	1
DENOVO1195	0	0	0	5	5	16	0	0	0
DENOVO1196	0	0	0	0	0	14	0	0	0
DENOVO1197	0	0	0	0	6	20	1	0	0
DENOVO1198	0	0	0	0	0	33	0	0	0
DENOVO1199	0	0	0	0	0	0	0	1	23
DENOVO1200	0	0	0	26	0	0	0	0	0
DENOVO1201	0	1	20	2	0	0	0	0	0
DENOVO1202	0	0	0	4	22	0	1	0	0
DENOVO1203	0	3	1	4	5	17	1	0	0
DENOVO1204	0	0	0	27	0	0	0	0	0
DENOVO1205	7	19	1	0	0	0	0	0	0
DENOVO1206	0	0	0	0	23	0	0	0	0
DENOVO1207	0	2	21	0	0	0	0	0	0
DENOVO1208	0	0	0	5	2	21	3	0	0
DENOVO1209	0	0	0	27	2	0	0	0	0
DENOVO1210	0	23	0	0	0	0	0	0	0
DENOVO1211	0	0	0	0	0	0	21	0	0
DENOVO1212	0	0	0	19	6	0	0	0	0
DENOVO1213	0	0	0	0	0	0	0	20	0
DENOVO1214	0	0	0	0	0	23	0	0	0
DENOVO1215	0	0	0	0	0	21	2	0	0
DENOVO1216	0	0	0	8	21	0	0	0	0
DENOVO1217	0	0	0	0	21	0	1	0	0
DENOVO1218	0	0	0	0	0	18	3	0	0
DENOVO1219	0	0	0	0	0	0	21	0	0
DENOVO1220	3	0	0	0	19	0	0	0	1
DENOVO1221	0	0	22	0	0	0	0	0	0
DENOVO1222	0	0	3	0	0	0	20	0	0
DENOVO1223	0	13	9	3	0	0	0	0	0
DENOVO1224	0	0	0	0	0	0	0	6	18
DENOVO1225	0	20	0	0	0	0	0	0	0
DENOVO1226	32	53	81	0	0	0	0	0	0
DENOVO1227	0	0	0	5	19	0	1	0	0
DENOVO1228	0	0	0	0	0	0	0	22	2
DENOVO1229	0	0	0	10	11	2	1	0	0
DENOVO1230	0	0	0	0	2	23	2	0	0
DENOVO1231	0	1	4	9	11	0	0	0	0
DENOVO1232	0	0	0	0	0	19	1	0	0
DENOVO1233	0	0	0	0	0	0	18	0	0
DENOVO1234	0	0	0	0	1	0	17	0	0
DENOVO1235	0	0	0	0	0	0	0	0	22
DENOVO1236	0	0	0	0	0	0	19	0	0
DENOVO1237	18	0	0	0	0	0	0	0	0
DENOVO1238	0	0	0	0	0	0	0	1	18
DENOVO1239	3	10	0	0	0	0	0	12	0
DENOVO1240	0	0	0	0	0	0	19	0	0
DENOVO1241	0	0	0	11	1	10	0	0	0
DENOVO1242	19	1	0	0	0	0	0	0	0
DENOVO1243	9	1	6	0	2	0	0	0	0
DENOVO1244	0	0	0	1	11	11	2	0	0
DENOVO1245	0	0	0	0	0	0	0	0	24
DENOVO1246	0	0	0	0	0	21	0	0	0
DENOVO1247	0	0	0	0	0	0	0	0	27
DENOVO1248	0	0	0	0	0	21	0	0	0
DENOVO1249	0	0	18	1	2	0	0	0	0
DENOVO1250	0	0	21	0	0	0	0	0	0
DENOVO1251	0	0	0	21	5	0	0	0	0
DENOVO1252	0	4	15	0	0	0	0	0	0
DENOVO1253	0	0	0	0	0	19	2	0	0
DENOVO1254	0	4	5	0	0	28	0	0	0
DENOVO1255	0	5	24	0	0	0	0	0	0
DENOVO1256	0	0	0	0	0	18	2	0	0
DENOVO1257	0	0	0	6	25	1	0	0	0
DENOVO1258	0	0	0	0	0	0	0	0	23
DENOVO1259	0	0	0	0	0	23	0	0	0
DENOVO1260	8	0	0	1	1	10	0	0	0
DENOVO1261	0	0	0	0	0	0	19	0	0
DENOVO1262	0	4	10	14	0	0	0	0	0
DENOVO1263	0	0	0	0	0	21	2	0	0
DENOVO1264	0	0	0	0	0	0	0	21	0
DENOVO1265	0	0	0	0	0	0	18	0	0
DENOVO1266	0	0	0	0	0	27	0	0	0
DENOVO1267	0	0	0	0	0	21	0	0	0
DENOVO1268	0	0	0	0	0	0	0	16	0
DENOVO1269	0	0	0	0	0	0	0	17	0
DENOVO1270	0	0	0	0	0	0	19	0	0
DENOVO1271	16	3	1	0	0	0	0	0	0
DENOVO1272	0	0	0	0	0	0	19	0	0
DENOVO1273	0	0	0	0	0	20	0	0	0
DENOVO1274	0	0	0	0	0	0	0	0	21
DENOVO1275	0	0	0	26	0	2	0	0	0
DENOVO1276	0	0	0	0	0	19	3	0	0
DENOVO1277	0	0	0	0	0	0	0	0	23
DENOVO1278	0	0	0	0	0	17	1	0	0
DENOVO1279	0	0	0	0	0	24	0	0	0
DENOVO1280	0	0	0	0	0	0	17	0	0
DENOVO1281	0	0	0	0	0	24	0	0	0
DENOVO1282	0	0	0	0	0	24	1	0	0
DENOVO1283	0	16	0	0	0	1	1	0	0
DENOVO1284	0	0	0	0	0	0	4	3	13
DENOVO1285	0	0	0	22	0	1	0	0	0
DENOVO1286	0	0	0	0	0	15	2	0	0
DENOVO1287	7	3	8	0	0	0	0	0	0
DENOVO1288	0	0	0	0	0	22	0	0	0
DENOVO1289	0	9	8	0	0	0	0	0	0
DENOVO1290	0	0	0	0	0	0	0	18	0
DENOVO1291	0	0	0	0	0	0	0	0	21
DENOVO1292	0	19	0	0	3	0	0	0	0
DENOVO1293	0	0	0	0	0	0	0	6	13
DENOVO1294	19	0	0	0	0	0	0	0	0
DENOVO1295	0	0	0	5	11	3	0	0	0
DENOVO1296	5	1	22	0	0	0	0	0	0
DENOVO1297	0	0	0	0	0	0	0	9	8
DENOVO1298	0	11	8	0	0	0	0	0	0
DENOVO1299	0	0	20	0	0	0	0	0	0
DENOVO1300	0	0	0	0	0	0	0	22	1
DENOVO1301	0	0	0	0	0	0	0	14	6
DENOVO1302	9	4	14	0	0	0	0	0	0
DENOVO1303	0	0	0	0	0	0	0	11	9
DENOVO1304	0	0	0	0	0	1	12	0	5
DENOVO1305	0	0	0	3	2	20	2	0	0
DENOVO1306	0	21	0	0	0	0	0	0	0
DENOVO1307	20	0	0	0	0	0	0	0	0
DENOVO1308	0	0	2	0	0	14	1	0	4
DENOVO1309	21	2	0	0	0	0	0	0	0
DENOVO1310	0	0	0	0	0	23	0	0	0
DENOVO1311	0	0	0	0	0	21	0	0	0
DENOVO1312	0	0	0	0	0	0	17	0	0
DENOVO1313	0	0	0	0	0	0	0	0	23
DENOVO1314	0	0	0	0	0	0	0	0	17
DENOVO1315	0	0	0	0	0	0	0	0	22
DENOVO1316	0	0	0	0	0	0	20	0	0
DENOVO1317	0	0	0	0	0	25	1	0	0
DENOVO1318	19	0	0	0	0	0	0	0	0
DENOVO1319	0	0	0	0	0	0	1	0	21
DENOVO1320	17	2	0	0	0	1	0	0	0
DENOVO1321	0	0	0	0	0	0	0	21	1
DENOVO1322	0	0	2	0	0	22	1	0	0
DENOVO1323	0	0	0	21	0	3	0	0	0
DENOVO1324	0	5	0	0	0	16	1	0	0
DENOVO1325	0	0	0	0	0	20	0	0	0
DENOVO1326	0	0	0	0	0	0	17	0	0
DENOVO1327	0	1	21	1	0	0	0	0	0
DENOVO1328	0	1	21	0	0	0	0	0	0
DENOVO1330	0	21	0	0	0	0	0	0	0
DENOVO1331	16	0	0	0	0	2	0	0	0
DENOVO1332	0	0	0	0	1	20	1	0	0
DENOVO1333	0	0	0	20	3	0	0	0	2
DENOVO1334	0	0	0	15	4	0	0	0	0
DENOVO1335	0	0	0	0	0	20	2	0	0
DENOVO1336	0	0	0	0	0	11	9	0	0
DENOVO1337	3	1	6	6	0	5	0	0	0
DENOVO1338	0	0	0	0	0	19	2	0	0
DENOVO1339	0	0	0	0	0	0	22	0	0
DENOVO1340	0	0	0	0	0	19	1	0	0
DENOVO1341	0	14	6	0	0	0	0	0	0
DENOVO1342	0	0	0	2	0	15	1	0	0
DENOVO1343	0	0	0	0	5	13	1	0	0
DENOVO1344	0	0	0	0	0	3	17	0	0
DENOVO1345	0	18	1	0	0	0	0	0	0
DENOVO1346	0	3	0	0	0	17	0	0	0
DENOVO1347	0	12	6	37	0	20	0	0	0
DENOVO1348	0	0	0	0	0	17	2	0	0
DENOVO1349	0	0	0	0	0	15	3	0	0
DENOVO1350	0	0	0	0	0	0	0	21	0
DENOVO1351	0	0	0	0	24	0	0	0	0
DENOVO1352	15	0	0	0	0	0	0	0	0
DENOVO1353	0	5	2	0	10	0	0	0	0
DENOVO1354	0	0	0	0	0	0	0	0	17
DENOVO1355	0	0	0	18	0	0	0	0	0
DENOVO1356	0	0	0	0	0	0	0	17	0
DENOVO1357	0	0	0	0	0	0	0	15	0
DENOVO1358	0	0	0	0	0	16	0	0	0
DENOVO1359	0	0	0	0	0	19	0	0	0
DENOVO1360	22	0	1	0	0	0	0	0	0
DENOVO1361	0	0	0	0	0	0	19	0	0
DENOVO1362	0	0	3	0	0	14	0	0	0
DENOVO1363	0	0	0	0	0	18	0	0	0
DENOVO1364	0	0	0	0	0	18	0	0	0
DENOVO1365	0	0	0	0	0	0	16	0	0
DENOVO1366	0	0	0	2	0	17	0	0	0
DENOVO1367	18	0	0	0	0	0	0	0	0
DENOVO1368	0	0	0	0	0	16	1	0	0
DENOVO1369	0	0	17	0	0	0	0	0	0
DENOVO1370	0	0	0	0	0	18	1	0	0
DENOVO1371	0	0	0	0	0	20	0	0	0
DENOVO1372	0	0	0	0	0	0	0	16	0
DENOVO1373	0	0	13	0	8	0	0	0	0
DENOVO1374	0	0	0	0	0	0	0	20	0
DENOVO1375	0	0	0	0	0	23	0	0	0
DENOVO1376	15	0	0	0	0	0	0	0	0
DENOVO1377	0	0	0	0	0	0	0	0	16
DENOVO1378	0	0	0	0	0	0	18	0	0
DENOVO1379	0	0	0	0	0	0	0	0	17
DENOVO1380	0	0	0	0	0	19	1	0	0
DENOVO1381	0	0	16	0	0	0	0	0	0
DENOVO1382	0	1	10	1	1	14	2	0	0
DENOVO1383	0	0	0	0	0	0	20	0	0
DENOVO1384	0	0	0	16	0	0	0	0	0
DENOVO1385	0	0	0	0	0	0	0	0	16
DENOVO1386	0	0	0	0	0	0	0	0	20
DENOVO1387	0	0	0	10	8	0	0	0	0
DENOVO1388	0	0	0	6	3	11	0	0	0
DENOVO1389	0	0	0	0	0	20	0	0	0
DENOVO1390	0	0	0	0	0	17	2	0	0
DENOVO1391	0	4	33	0	0	0	0	0	0
DENOVO1392	0	1	14	0	0	0	0	0	0
DENOVO1393	0	0	0	16	4	1	0	0	0
DENOVO1394	0	0	0	0	0	0	0	1	15
DENOVO1395	0	0	0	0	0	0	16	0	0
DENOVO1396	0	0	0	0	0	0	0	0	20
DENOVO1397	0	0	0	0	0	0	0	8	13
DENOVO1398	0	0	0	1	0	15	0	0	0
DENOVO1399	0	0	0	0	0	0	0	0	16
DENOVO1400	0	0	1	3	13	0	1	0	0
DENOVO1401	0	1	1	9	16	7	0	0	0
DENOVO1402	0	0	0	0	1	19	0	0	0
DENOVO1403	0	0	0	0	0	0	0	12	7
DENOVO1404	0	0	0	0	0	16	0	0	0
DENOVO1405	0	0	0	0	15	1	0	0	0
DENOVO1406	0	0	0	0	0	17	0	0	0
DENOVO1407	0	0	0	0	0	0	0	16	0
DENOVO1408	0	0	0	0	0	14	1	0	0
DENOVO1409	0	0	0	15	2	0	0	0	0
DENOVO1410	0	0	0	0	0	2	14	0	0
DENOVO1411	0	0	0	0	0	18	0	0	0
DENOVO1412	0	0	0	0	0	17	0	0	0
DENOVO1413	0	0	14	0	0	0	0	0	0
DENOVO1414	0	0	20	0	0	0	0	0	0
DENOVO1415	0	0	0	0	0	16	1	0	0
DENOVO1416	0	0	0	0	0	0	0	0	18
DENOVO1417	0	2	12	0	0	0	0	0	0
DENOVO1418	0	0	0	0	0	0	0	15	0
DENOVO1419	0	1	0	0	1	15	1	0	0
DENOVO1420	0	1	3	95	37	20	1	0	11
DENOVO1421	1	1	0	2	1	17	1	0	0
DENOVO1422	0	0	16	0	0	0	0	0	0
DENOVO1423	0	0	0	0	0	18	1	0	0
DENOVO1424	14	1	1	0	2	0	0	0	0
DENOVO1425	0	0	0	282	216	1	6	0	0
DENOVO1426	11	2	7	0	0	0	0	0	0
DENOVO1427	0	4	13	1	0	0	0	0	0
DENOVO1428	0	0	0	0	0	0	0	0	17
DENOVO1429	0	0	0	0	0	16	0	0	0
DENOVO1430	0	0	0	0	0	0	0	15	0
DENOVO1431	0	15	2	0	0	0	0	0	0
DENOVO1432	0	3	16	0	0	0	0	0	0
DENOVO1433	0	0	0	1	0	17	1	0	0
DENOVO1434	0	16	2	0	0	0	0	0	0
DENOVO1435	0	0	0	0	0	19	1	0	0
DENOVO1436	0	0	0	0	0	18	0	0	0
DENOVO1437	0	0	4	14	1	0	0	0	0
DENOVO1438	0	0	0	0	0	0	0	11	4
DENOVO1439	15	0	0	0	0	0	0	0	0
DENOVO1440	0	5	13	0	0	2	1	0	0
DENOVO1441	0	0	2	6	0	10	0	0	0
DENOVO1442	10	1	0	4	0	0	0	0	0
DENOVO1444	0	0	0	3	11	5	1	0	0
DENOVO1445	0	7	12	0	0	0	0	0	0
DENOVO1446	18	1	5	0	0	0	0	0	0
DENOVO1447	0	0	0	0	0	0	0	19	5
DENOVO1448	19	0	0	0	0	1	0	0	0
DENOVO1449	0	3	15	0	0	0	0	0	0
DENOVO1450	2	0	0	3	3	11	3	0	0
DENOVO1451	0	1	16	0	0	0	0	0	0
DENOVO1452	0	0	0	0	0	0	0	9	0
DENOVO1453	0	0	0	0	0	0	14	0	0
DENOVO1454	0	0	0	0	0	0	0	14	0
DENOVO1455	0	0	18	0	0	0	0	0	0
DENOVO1456	0	0	0	0	0	17	0	0	0
DENOVO1457	0	0	0	0	0	0	0	16	0
DENOVO1458	0	0	16	0	0	0	0	0	0
DENOVO1459	0	0	0	0	0	0	15	0	0
DENOVO1460	0	0	0	0	0	13	0	0	0
DENOVO1461	0	0	0	16	0	0	0	0	0
DENOVO1462	0	0	1	4	6	7	0	0	0
DENOVO1463	0	0	0	0	2	16	2	0	0
DENOVO1464	0	0	0	0	0	0	11	1	1
DENOVO1465	0	0	0	0	17	0	1	0	1
DENOVO1466	0	0	0	0	0	12	1	0	0
DENOVO1467	0	0	0	0	0	15	1	0	0
DENOVO1468	0	0	0	0	0	0	14	0	0
DENOVO1469	0	0	0	17	2	0	0	0	0
DENOVO1470	0	0	0	0	0	16	1	0	0
DENOVO1471	0	0	0	6	11	1	0	0	0
DENOVO1472	0	0	0	0	0	18	0	0	0
DENOVO1473	0	0	0	0	0	0	0	13	5
DENOVO1474	0	12	8	0	0	0	0	0	0
DENOVO1475	20	0	0	0	0	0	0	0	0
DENOVO1476	0	0	0	0	0	0	16	0	0
DENOVO1477	0	0	18	0	1	0	0	0	1
DENOVO1478	0	0	0	0	0	16	1	0	0
DENOVO1479	0	0	0	14	0	0	0	0	0
DENOVO1480	13	2	2	0	0	0	0	0	0
DENOVO1481	0	0	0	16	0	0	0	0	0
DENOVO1482	0	2	3	0	0	17	0	0	0
DENOVO1483	0	0	0	0	0	14	2	0	0
DENOVO1484	0	0	0	0	0	0	0	0	15
DENOVO1485	0	0	0	0	0	18	1	0	0
DENOVO1486	0	11	3	0	0	0	0	0	0
DENOVO1487	0	4	10	0	0	0	0	0	0
DENOVO1488	0	0	0	10	2	4	0	0	0
DENOVO1489	0	0	0	0	0	20	1	0	0
DENOVO1490	0	0	0	0	0	2	0	11	0
DENOVO1491	0	0	0	0	0	0	16	0	0
DENOVO1492	0	0	0	0	0	0	0	0	13
DENOVO1493	20	0	0	0	0	0	0	0	0
DENOVO1494	0	0	0	0	2	13	1	0	0
DENOVO1495	12	0	0	2	1	3	0	0	0
DENOVO1496	0	0	0	0	0	0	0	9	6
DENOVO1497	0	0	0	0	0	0	0	0	21
DENOVO1498	0	0	0	1	0	17	1	0	0
DENOVO1499	0	6	15	0	0	0	0	0	0
DENOVO1500	0	0	2	1	11	1	1	0	0
DENOVO1501	2	17	0	2	0	3	0	0	0
DENOVO1502	0	0	0	0	0	0	0	0	15
DENOVO1503	0	0	0	8	0	8	0	0	0
DENOVO1504	0	0	0	0	0	14	0	0	0
DENOVO1505	2	0	15	0	0	0	0	0	0
DENOVO1506	26	1	0	0	0	0	0	0	0
DENOVO1507	0	0	0	0	0	14	0	0	0
DENOVO1508	0	0	0	0	0	0	0	1	12
DENOVO1509	0	0	0	0	0	0	0	20	0
DENOVO1510	0	0	13	0	0	0	0	0	0
DENOVO1511	0	6	8	0	0	0	0	0	0
DENOVO1512	12	0	0	0	0	0	0	0	0
DENOVO1513	0	0	0	0	0	0	12	0	0
DENOVO1514	0	0	0	0	0	0	15	0	0
DENOVO1515	0	0	0	0	0	11	1	0	0
DENOVO1516	0	0	0	16	0	0	0	0	0
DENOVO1517	0	0	0	0	0	0	0	2	10
DENOVO1518	14	0	0	0	0	0	0	0	0
DENOVO1519	0	0	0	0	0	0	0	21	4
DENOVO1520	0	0	0	0	0	0	0	0	14
DENOVO1521	0	0	0	15	0	0	0	0	0
DENOVO1522	0	0	0	0	0	0	0	0	15
DENOVO1523	8	0	8	0	0	0	0	0	0
DENOVO1524	11	3	0	0	0	0	0	0	0
DENOVO1525	0	0	0	18	0	0	0	0	0
DENOVO1526	9	0	2	1	0	0	0	0	0
DENOVO1527	17	0	0	0	0	0	0	0	0
DENOVO1528	0	1	0	0	0	0	0	0	15
DENOVO1529	15	0	0	0	0	0	0	0	0
DENOVO1530	0	16	0	0	0	0	0	0	0
DENOVO1531	0	0	0	0	0	14	1	0	0
DENOVO1532	0	0	14	0	0	0	0	0	0
DENOVO1533	0	0	0	0	0	0	0	15	0
DENOVO1534	0	0	0	0	0	15	0	0	0
DENOVO1535	0	0	0	14	0	0	0	0	0
DENOVO1536	0	0	17	0	0	0	0	0	0
DENOVO1537	0	0	0	0	3	16	0	0	0
DENOVO1538	0	0	0	0	0	4	0	12	0
DENOVO1539	0	0	0	0	0	0	0	16	13
DENOVO1540	0	0	0	0	0	12	2	0	0
DENOVO1541	0	0	0	3	0	13	0	0	0
DENOVO1542	0	0	0	16	0	0	0	0	0
DENOVO1543	0	1	17	0	0	0	0	0	0
DENOVO1544	0	0	0	0	0	0	16	0	0
DENOVO1545	0	0	0	0	0	0	0	25	1
DENOVO1546	0	0	0	0	0	14	1	0	0
DENOVO1547	0	0	0	1	11	4	0	0	0
DENOVO1548	0	0	13	0	0	0	0	0	0
DENOVO1549	0	0	0	0	0	0	0	0	13
DENOVO1550	0	0	0	0	0	15	0	0	0
DENOVO1551	3	2	9	0	0	0	0	0	0
DENOVO1552	0	0	0	0	0	15	1	0	0
DENOVO1553	0	40	1	0	0	0	0	0	0
DENOVO1554	12	1	0	0	0	0	0	0	0
DENOVO1555	0	16	0	0	0	0	0	0	0
DENOVO1556	0	0	0	0	0	15	0	0	0
DENOVO1557	0	0	0	14	0	0	0	0	0
DENOVO1558	0	9	7	0	0	2	0	0	0
DENOVO1559	24	457	325	53	13	64	2	0	0
DENOVO1560	0	0	7	6	0	0	0	0	0
DENOVO1561	0	0	0	0	0	20	0	0	0
DENOVO1562	0	0	0	0	0	16	0	0	0
DENOVO1563	0	26	130	2	0	0	0	0	0
DENOVO1564	0	8	12	0	0	0	0	0	0
DENOVO1565	0	2	13	0	0	0	0	0	0
DENOVO1566	1	0	14	0	0	0	0	0	0
DENOVO1567	0	0	0	1	3	9	0	0	0
DENOVO1568	0	0	0	0	0	18	1	0	0
DENOVO1569	0	0	0	0	0	0	17	0	0
DENOVO1570	0	0	0	0	0	13	0	0	0
DENOVO1571	0	0	0	0	0	0	0	12	0
DENOVO1572	0	0	0	10	1	0	0	0	0
DENOVO1573	0	0	0	7	1	9	0	0	0
DENOVO1574	0	0	0	0	0	0	13	0	0
DENOVO1575	0	0	1	8	7	0	0	0	0
DENOVO1576	0	0	0	0	0	0	12	0	0
DENOVO1577	4	0	7	2	0	1	0	0	0
DENOVO1578	0	0	0	0	0	12	0	0	0
DENOVO1579	8	2	4	0	0	0	0	0	0
DENOVO1580	0	0	0	0	0	12	0	0	0
DENOVO1581	0	0	0	0	0	0	11	0	0
DENOVO1582	0	0	0	13	0	0	0	0	0
DENOVO1583	0	0	0	0	0	0	11	0	0
DENOVO1584	0	0	15	0	1	0	0	0	0
DENOVO1585	0	0	0	0	0	0	0	0	19
DENOVO1586	0	5	9	0	0	0	0	0	0
DENOVO1587	0	0	0	0	0	13	0	0	0
DENOVO1588	12	0	0	0	0	0	0	0	0
DENOVO1589	0	0	4	0	0	13	0	0	0
DENOVO1590	0	0	0	0	0	0	0	0	13
DENOVO1591	10	0	0	0	0	2	0	0	0
DENOVO1592	12	0	3	0	0	0	0	0	0
DENOVO1593	0	0	0	0	0	12	0	0	0
DENOVO1594	0	0	0	0	0	14	0	0	0
DENOVO1595	0	0	0	0	0	0	13	0	0
DENOVO1596	0	0	0	0	0	12	1	0	0
DENOVO1597	0	0	0	0	0	0	0	0	12
DENOVO1598	0	0	0	0	8	4	0	0	0
DENOVO1599	14	0	0	0	0	0	0	0	0
DENOVO1600	0	0	0	0	0	0	97	0	0
DENOVO1601	0	1	1	12	2	0	1	0	0
DENOVO1602	0	9	5	0	0	0	0	0	0
DENOVO1603	0	0	0	0	0	0	0	0	13
DENOVO1604	11	0	0	0	0	0	0	0	0
DENOVO1605	0	0	0	0	0	0	0	0	13
DENOVO1606	13	0	0	0	0	0	0	0	0
DENOVO1607	0	0	0	0	0	13	0	0	0
DENOVO1608	0	0	0	0	0	12	0	0	0
DENOVO1609	0	0	0	13	0	0	0	0	0
DENOVO1610	0	0	0	0	0	12	1	0	0
DENOVO1611	0	0	0	0	0	0	0	13	0
DENOVO1612	0	0	0	0	0	15	1	0	0
DENOVO1613	0	0	0	0	0	14	0	0	0
DENOVO1614	0	0	0	6	0	5	1	0	0
DENOVO1615	0	2	0	1	4	6	2	0	0
DENOVO1616	0	0	0	3	15	0	0	0	0
DENOVO1617	0	0	0	0	0	14	0	0	0
DENOVO1618	0	0	0	2	3	6	1	0	0
DENOVO1619	0	0	0	6	9	0	0	0	0
DENOVO1620	0	0	0	0	12	12	1	0	0
DENOVO1621	0	6	9	37	152	3	2	0	0
DENOVO1622	0	0	0	0	0	0	12	0	0
DENOVO1623	0	3	10	0	0	0	0	0	0
DENOVO1624	0	0	0	0	0	0	0	13	0
DENOVO1625	0	0	0	0	0	13	0	0	0
DENOVO1626	0	0	14	0	0	0	0	0	0
DENOVO1627	0	0	0	0	15	0	0	0	0
DENOVO1628	0	0	0	0	0	0	2	3	6
DENOVO1629	0	0	0	6	5	5	2	0	0
DENOVO1630	0	0	1	12	0	0	0	0	0
DENOVO1631	0	0	0	1	0	13	0	0	0
DENOVO1632	0	0	0	1	0	11	0	0	0
DENOVO1633	1	0	11	0	0	0	0	0	0
DENOVO1634	0	0	0	0	0	0	0	0	16
DENOVO1635	0	0	0	0	0	0	0	13	0
DENOVO1636	0	0	0	0	0	16	0	0	0
DENOVO1637	0	0	0	10	0	0	0	0	0
DENOVO1638	7	0	3	0	0	0	0	0	0
DENOVO1639	0	0	0	0	0	16	1	0	0
DENOVO1640	0	0	0	0	0	0	0	0	11
DENOVO1641	0	1	13	0	0	0	0	0	0
DENOVO1642	0	0	0	0	8	6	0	0	0
DENOVO1643	0	11	4	0	0	0	0	0	0
DENOVO1644	7	0	0	0	0	0	0	0	0
DENOVO1645	0	0	11	0	0	0	0	0	0
DENOVO1646	0	0	0	0	0	15	0	0	0
DENOVO1647	0	3	13	0	0	0	0	0	0
DENOVO1648	3	0	0	7	2	0	0	0	0
DENOVO1649	0	0	0	0	10	2	0	0	0
DENOVO1650	0	0	4	0	2	5	0	0	0
DENOVO1651	0	0	0	0	0	0	13	0	0
DENOVO1652	0	0	0	0	0	0	0	11	0
DENOVO1653	0	0	0	0	0	14	0	0	0
DENOVO1654	0	0	13	0	0	0	0	0	0
DENOVO1655	0	18	0	0	0	0	0	0	0
DENOVO1656	0	0	15	0	0	0	0	0	0
DENOVO1657	0	0	0	0	11	0	1	0	0
DENOVO1658	11	0	1	0	0	0	0	0	0
DENOVO1659	0	0	0	0	0	15	1	0	0
DENOVO1660	0	0	8	0	0	4	0	0	0
DENOVO1661	9	1	3	0	0	0	0	0	0
DENOVO1662	0	0	0	2	1	16	0	0	0
DENOVO1663	0	0	0	0	0	0	10	0	0
DENOVO1664	0	0	0	0	0	13	0	0	0
DENOVO1665	0	1	10	0	0	2	2	0	2
DENOVO1666	0	0	0	1	0	11	0	0	0
DENOVO1667	0	0	0	0	0	12	1	0	0
DENOVO1668	0	0	0	0	0	12	0	0	0
DENOVO1669	0	0	0	0	0	10	1	0	0
DENOVO1670	0	1	12	0	0	0	0	0	0
DENOVO1671	11	0	0	0	0	0	0	0	0
DENOVO1672	0	12	0	0	0	0	0	0	0
DENOVO1673	0	1	12	0	0	0	0	0	0
DENOVO1674	0	0	0	0	0	14	0	0	0
DENOVO1675	0	0	0	0	0	15	0	0	0
DENOVO1676	0	0	0	2	1	24	0	0	0
DENOVO1677	0	0	10	0	0	0	0	0	0
DENOVO1678	0	0	13	0	0	0	0	0	0
DENOVO1679	0	0	0	0	0	0	0	11	0
DENOVO1680	0	0	0	0	0	11	0	0	0
DENOVO1681	13	0	0	0	0	0	0	0	0
DENOVO1682	0	0	0	2	0	4	0	0	9
DENOVO1683	0	0	0	0	0	0	0	10	1
DENOVO1684	0	0	8	2	4	0	0	0	0
DENOVO1685	0	0	0	3	4	4	0	0	0
DENOVO1686	0	0	0	14	0	0	0	0	0
DENOVO1687	0	0	0	0	0	16	0	0	0
DENOVO1688	6	5	0	0	0	0	0	0	0
DENOVO1689	0	3	0	2	9	0	0	0	0
DENOVO1690	0	0	0	0	0	12	0	0	0
DENOVO1691	0	11	0	0	0	0	0	0	0
DENOVO1692	0	2	3	0	0	0	0	0	12
DENOVO1693	0	0	0	0	0	0	0	11	0
DENOVO1694	5	5	0	0	0	1	0	1	0
DENOVO1695	0	0	0	0	0	12	0	0	0
DENOVO1696	0	0	0	0	0	14	0	0	0
DENOVO1697	0	0	0	0	0	0	0	0	13
DENOVO1698	1	0	7	0	1	3	0	0	0
DENOVO1699	0	0	0	0	0	13	0	0	0
DENOVO1700	0	2	13	1	3	0	0	0	0
DENOVO1701	0	1	5	3	4	5	0	0	0
DENOVO1702	0	0	0	0	0	0	10	0	0
DENOVO1703	0	6	7	0	0	0	0	0	0
DENOVO1704	0	0	0	0	0	0	0	4	9
DENOVO1705	10	0	0	0	0	0	0	0	0
DENOVO1706	0	0	0	0	0	0	0	0	11
DENOVO1707	0	14	5	0	0	2	0	0	0
DENOVO1708	0	0	0	6	0	7	0	0	0
DENOVO1709	0	0	0	0	0	0	0	8	4
DENOVO1710	4	2	8	0	0	0	0	0	0
DENOVO1711	0	0	0	1	2	10	1	0	0
DENOVO1712	0	0	0	0	0	3	10	0	0
DENOVO1713	0	4	12	0	0	0	0	0	0
DENOVO1714	0	0	0	0	0	0	0	0	11
DENOVO1715	0	1	9	0	0	0	0	0	0
DENOVO1716	0	0	0	0	5	4	0	0	0
DENOVO1717	0	0	0	0	0	0	10	0	0
DENOVO1718	9	0	0	0	0	0	1	0	0
DENOVO1719	0	0	0	0	0	7	2	0	0
DENOVO1720	8	2	0	0	0	0	0	0	0
DENOVO1721	0	0	0	0	0	13	0	0	0
DENOVO1722	0	0	0	0	0	0	0	0	12
DENOVO1723	0	0	0	0	0	0	9	0	0
DENOVO1724	0	0	0	0	0	9	0	0	0
DENOVO1725	0	0	0	0	0	0	16	0	0
DENOVO1726	0	2	7	0	0	0	0	0	0
DENOVO1727	0	0	0	0	0	13	0	0	0
DENOVO1728	0	0	0	0	0	0	10	0	0
DENOVO1729	0	0	0	0	0	0	9	0	0
DENOVO1730	0	0	0	0	0	0	10	0	0
DENOVO1731	0	0	0	10	0	0	0	0	0
DENOVO1732	0	0	0	0	0	0	10	0	0
DENOVO1733	0	6	3	0	0	0	0	0	0
DENOVO1734	0	0	0	0	0	0	0	0	12
DENOVO1735	0	0	10	0	0	0	0	0	0
DENOVO1736	0	0	0	0	0	12	0	0	0
DENOVO1737	0	0	0	0	0	12	0	0	0
DENOVO1738	0	0	0	0	0	0	10	0	0
DENOVO1739	0	0	0	0	0	11	1	0	0
DENOVO1740	0	0	0	2	9	0	0	0	0
DENOVO1741	5	6	2	0	0	0	0	0	0
DENOVO1742	0	0	0	0	0	0	9	0	0
DENOVO1743	0	0	0	0	0	0	0	10	0
DENOVO1744	0	0	0	0	0	11	1	0	0
DENOVO1745	0	0	0	0	0	0	0	11	0
DENOVO1746	0	9	4	0	0	0	0	0	0
DENOVO1747	0	0	0	0	0	0	0	2	9
DENOVO1748	0	0	0	0	0	0	0	11	0
DENOVO1749	0	0	0	0	0	0	0	0	11
DENOVO1750	0	0	0	0	0	0	0	2	8
DENOVO1751	0	0	0	0	0	0	0	13	0
DENOVO1752	0	0	0	0	0	0	9	0	0
DENOVO1753	0	0	0	0	0	0	9	0	0
DENOVO1754	0	0	11	0	0	0	0	0	0
DENOVO1755	0	0	0	0	0	11	0	0	0
DENOVO1756	0	0	0	0	0	20	1	0	0
DENOVO1757	0	0	0	0	0	0	0	0	10
DENOVO1758	0	0	0	0	0	10	0	0	0
DENOVO1759	0	0	0	0	0	12	0	0	0
DENOVO1760	0	0	0	0	0	10	0	0	0
DENOVO1761	0	0	0	10	0	0	0	0	0
DENOVO1762	0	0	0	0	0	11	0	0	0
DENOVO1763	0	0	0	0	0	0	0	0	9
DENOVO1764	0	0	0	0	0	1	12	0	0
DENOVO1765	0	0	10	0	0	0	0	0	0
DENOVO1766	0	0	0	0	0	14	0	0	0
DENOVO1767	8	1	2	0	0	0	0	0	0
DENOVO1768	0	1	9	0	0	0	0	0	0
DENOVO1769	0	0	0	0	0	0	0	2	12
DENOVO1770	0	10	0	0	0	0	0	0	0
DENOVO1771	0	2	6	0	1	4	0	0	0
DENOVO1772	0	0	0	0	0	13	0	0	0
DENOVO1773	0	0	0	0	0	0	0	20	0
DENOVO1774	0	0	0	5	2	5	0	0	0
DENOVO1775	0	2	3	0	0	16	0	0	0
DENOVO1776	0	0	0	0	0	10	0	0	0
DENOVO1777	0	0	0	1	5	8	0	0	0
DENOVO1778	0	0	0	0	0	9	0	0	0
DENOVO1779	0	0	0	0	0	0	0	0	9
DENOVO1780	0	0	0	0	0	10	0	0	0
DENOVO1781	0	0	0	0	0	0	5	3	4
DENOVO1782	0	0	0	0	4	8	1	0	0
DENOVO1783	0	0	0	0	0	0	0	0	11
DENOVO1784	0	0	0	0	0	13	0	0	0
DENOVO1785	0	0	0	0	0	12	0	0	0
DENOVO1786	0	0	0	0	119	0	1	0	0
DENOVO1787	0	4	6	0	0	0	0	0	0
DENOVO1788	11	1	0	1	0	0	0	0	0
DENOVO1789	0	0	0	0	0	0	0	12	0
DENOVO1790	0	0	0	0	0	0	0	0	12
DENOVO1791	0	0	0	0	0	0	0	3	8
DENOVO1792	0	0	0	0	0	2	0	5	6
DENOVO1793	0	0	0	0	0	0	0	0	9
DENOVO1794	0	0	0	0	0	0	0	0	12
DENOVO1795	0	0	0	0	0	10	0	0	0
DENOVO1796	0	0	0	0	0	12	1	0	0
DENOVO1797	2	6	5	0	0	0	0	0	0
DENOVO1798	0	0	0	0	0	0	10	0	0
DENOVO1799	9	1	2	0	0	0	0	2	0
DENOVO1800	0	0	0	1	9	0	0	0	0
DENOVO1801	0	0	0	0	0	0	0	5	6
DENOVO1802	12	0	0	0	0	0	0	0	0
DENOVO1803	0	0	0	0	0	0	0	7	2
DENOVO1804	7	0	3	0	0	0	0	0	0
DENOVO1805	0	0	0	0	0	8	1	0	0
DENOVO1806	0	1	11	0	0	0	0	0	0
DENOVO1807	0	4	7	0	0	0	0	0	0
DENOVO1808	1	2	3	2	0	4	0	0	0
DENOVO1809	0	0	0	2	6	3	0	0	0
DENOVO1810	6	3	3	0	0	0	0	0	0
DENOVO1811	0	0	0	0	1	9	0	0	0
DENOVO1812	0	0	0	9	0	0	0	0	0
DENOVO1813	0	0	0	0	0	11	0	0	0
DENOVO1814	0	0	0	0	0	9	0	0	0
DENOVO1815	0	0	0	0	0	0	0	13	0
DENOVO1816	0	0	0	0	0	0	0	0	9
DENOVO1817	0	0	0	0	1	10	0	0	0
DENOVO1818	0	0	15	0	0	0	0	0	0
DENOVO1819	0	0	0	0	0	8	1	0	0
DENOVO1820	0	0	0	0	0	10	1	0	0
DENOVO1821	0	0	10	0	0	0	0	0	0
DENOVO1822	0	0	0	0	0	13	1	0	0
DENOVO1823	0	0	0	0	0	0	0	0	8
DENOVO1824	7	0	2	0	0	0	0	0	0
DENOVO1825	0	0	0	3	0	14	1	0	0
DENOVO1826	0	0	15	0	0	0	0	0	2
DENOVO1827	5	3	0	0	2	0	0	0	0
DENOVO1828	0	17	15	0	1	0	0	0	0
DENOVO1829	5	2	5	0	0	0	0	0	0
DENOVO1830	0	0	0	0	0	9	0	0	0
DENOVO1831	0	35	73	0	0	0	0	0	0
DENOVO1832	18	1	0	0	0	0	0	0	0
DENOVO1833	0	0	0	0	0	0	8	0	0
DENOVO1834	0	10	0	0	0	0	0	0	0
DENOVO1835	0	0	0	0	0	9	0	0	0
DENOVO1836	0	0	0	0	10	0	0	0	0
DENOVO1837	0	0	0	0	0	11	0	0	0
DENOVO1838	8	0	0	0	0	0	0	0	0
DENOVO1839	0	0	0	0	0	10	1	0	0
DENOVO1840	0	0	0	6	4	0	0	0	0
DENOVO1841	0	0	0	0	0	0	9	0	0
DENOVO1842	0	0	0	0	0	0	0	0	15
DENOVO1843	0	0	0	0	0	8	0	0	0
DENOVO1844	0	0	0	0	0	12	1	0	0
DENOVO1845	0	0	0	4	7	0	0	0	0
DENOVO1846	0	0	0	0	0	15	1	0	0
DENOVO1847	0	0	0	0	0	9	0	0	0
DENOVO1848	0	0	0	0	0	9	1	0	0
DENOVO1849	0	0	0	0	1	11	0	0	0
DENOVO1850	0	1	0	0	1	8	0	0	0
DENOVO1851	0	7	0	0	0	18	1	0	0
DENOVO1852	0	0	0	0	0	8	1	0	0
DENOVO1853	0	0	0	0	0	0	0	22	0
DENOVO1854	0	1	9	0	0	0	0	0	0
DENOVO1855	0	0	0	0	0	12	0	0	0
DENOVO1856	0	0	3	3	1	2	0	0	0
DENOVO1857	0	0	0	0	0	15	0	0	0
DENOVO1858	0	0	0	0	0	0	0	7	2
DENOVO1859	0	0	0	0	0	0	0	9	0
DENOVO1860	0	0	0	0	0	0	0	0	11
DENOVO1861	0	0	0	0	0	0	0	10	0
DENOVO1862	0	0	9	0	0	0	0	0	0
DENOVO1863	0	1	0	0	0	14	1	0	0
DENOVO1864	0	0	0	4	5	0	0	0	0
DENOVO1865	0	0	0	0	0	0	0	9	0
DENOVO1866	0	0	0	0	0	0	0	0	10
DENOVO1867	0	0	0	0	13	1	0	0	0
DENOVO1868	0	0	0	2	1	12	0	0	0
DENOVO1869	0	2	8	0	0	0	0	0	0
DENOVO1870	0	0	10	0	0	0	0	0	0
DENOVO1871	9	0	0	0	0	0	0	0	0
DENOVO1872	0	0	0	0	0	8	0	0	0
DENOVO1873	0	0	0	0	0	10	0	0	0
DENOVO1874	0	8	0	0	0	0	0	0	0
DENOVO1875	1	6	5	0	0	0	0	0	0
DENOVO1876	0	0	0	0	0	0	0	0	9
DENOVO1877	0	0	0	6	5	0	0	0	0
DENOVO1878	0	0	0	0	8	0	0	0	0
DENOVO1879	0	11	0	0	0	0	0	0	0
DENOVO1880	0	0	0	0	0	2	0	0	7
DENOVO1881	0	47	5	0	0	0	0	0	0
DENOVO1882	0	0	0	6	4	0	0	0	0
DENOVO1883	0	0	0	2	2	8	0	0	0
DENOVO1884	0	0	0	0	0	8	0	0	0
DENOVO1885	0	0	0	0	0	0	6	2	0
DENOVO1886	0	0	0	0	0	10	1	0	0
DENOVO1887	0	0	0	0	10	0	0	0	0
DENOVO1888	0	0	4	1	0	0	0	0	0
DENOVO1889	0	0	8	0	0	0	0	0	0
DENOVO1890	0	0	0	0	0	0	0	0	10
DENOVO1891	3	0	0	0	0	6	0	0	0
DENOVO1892	0	0	0	14	0	0	0	0	0
DENOVO1893	0	3	8	0	0	0	0	0	0
DENOVO1894	0	0	0	1	2	5	1	0	0
DENOVO1895	0	0	7	0	0	3	0	0	0
DENOVO1896	0	0	0	0	0	0	0	7	3
DENOVO1897	0	5	6	0	0	0	0	0	0
DENOVO1898	0	2	7	0	1	0	0	0	0
DENOVO1899	0	0	0	0	0	0	0	5	5
DENOVO1900	0	6	6	0	0	0	0	0	0
DENOVO1901	1	0	9	0	0	0	0	0	0
DENOVO1902	0	0	0	0	0	0	0	2	6
DENOVO1903	0	0	3	3	7	0	0	0	0
DENOVO1904	0	0	0	17	1	0	0	0	0
DENOVO1905	0	0	0	0	3	13	0	0	0
DENOVO1906	0	0	0	0	8	0	0	0	0
DENOVO1907	0	3	6	0	0	0	0	0	0
DENOVO1908	0	0	0	3	8	0	0	0	0
DENOVO1909	0	0	0	0	0	7	0	0	0
DENOVO1910	0	0	0	5	3	0	0	0	0
DENOVO1911	0	0	0	14	0	0	0	0	0
DENOVO1912	0	0	0	0	0	8	0	0	0
DENOVO1913	0	0	0	0	0	0	7	0	0
DENOVO1914	0	0	0	0	0	0	11	0	0
DENOVO1915	0	0	0	0	0	10	0	0	0
DENOVO1916	0	0	4	3	1	0	0	0	0
DENOVO1917	0	0	0	0	0	0	0	0	8
DENOVO1918	0	0	0	0	0	8	1	0	0
DENOVO1919	0	0	0	0	0	6	2	0	0
DENOVO1920	0	0	0	0	0	7	0	0	0
DENOVO1921	0	0	0	0	0	7	1	0	0
DENOVO1922	0	0	0	0	0	5	2	0	0
DENOVO1923	0	0	10	0	0	0	0	0	0
DENOVO1924	0	0	0	0	0	9	0	0	0
DENOVO1925	0	0	0	8	1	0	0	0	0
DENOVO1926	0	0	0	0	1	7	1	0	0
DENOVO1927	0	0	8	0	0	0	0	0	0
DENOVO1928	0	0	2	2	4	0	0	0	0
DENOVO1929	0	0	11	0	0	0	0	0	0
DENOVO1930	0	7	0	0	0	0	0	0	0
DENOVO1931	0	0	0	11	0	0	0	0	0
DENOVO1932	0	0	0	0	0	7	0	0	0
DENOVO1933	11	0	0	0	0	0	0	0	0
DENOVO1934	0	1	0	0	0	10	0	0	0
DENOVO1935	0	0	0	0	0	10	0	0	0
DENOVO1936	0	0	0	0	0	8	1	0	0
DENOVO1937	0	0	0	0	0	7	0	0	0
DENOVO1938	0	0	0	12	0	0	0	0	0
DENOVO1939	0	0	0	0	0	7	0	0	0
DENOVO1940	11	0	0	0	1	0	0	0	0
DENOVO1941	0	0	2	3	1	1	0	0	0
DENOVO1942	0	0	0	0	0	8	0	0	0
DENOVO1943	0	0	0	0	0	0	0	0	11
DENOVO1944	0	0	0	0	0	0	0	7	0
DENOVO1945	5	0	3	0	0	0	0	0	0
DENOVO1946	0	0	1	4	0	9	0	0	0
DENOVO1947	0	0	0	0	0	8	0	0	0
DENOVO1948	0	2	8	0	0	0	0	0	0
DENOVO1949	0	0	0	0	0	9	0	0	0
DENOVO1950	0	0	0	10	1	0	0	0	0
DENOVO1951	0	0	0	0	0	0	0	7	5
DENOVO1952	0	0	0	0	0	8	0	0	0
DENOVO1953	0	0	0	0	0	8	0	0	0
DENOVO1954	0	0	7	0	0	0	0	0	0
DENOVO1955	0	0	5	2	0	0	0	0	0
DENOVO1956	0	0	0	0	0	12	0	0	0
DENOVO1957	0	3	10	0	0	0	0	0	0
DENOVO1958	0	1	7	0	0	0	0	0	0
DENOVO1959	0	0	4	1	0	4	10	3	8
DENOVO1960	0	0	7	0	0	0	0	0	0
DENOVO1961	0	0	0	0	0	8	0	0	0
DENOVO1962	0	0	0	0	0	7	0	0	0
DENOVO1963	0	0	0	0	0	16	0	0	0
DENOVO1964	0	0	0	0	0	0	0	7	0
DENOVO1965	0	0	0	0	0	0	0	9	0
DENOVO1966	0	2	11	0	0	0	0	0	0
DENOVO1967	0	0	0	0	0	9	0	0	0
DENOVO1968	0	0	0	0	0	0	8	0	0
DENOVO1969	0	0	0	0	0	0	7	0	0
DENOVO1970	0	6	0	1	0	2	0	0	0
DENOVO1971	0	9	0	0	0	4	0	0	0
DENOVO1972	9	0	0	0	0	0	0	0	0
DENOVO1973	0	0	0	0	0	0	0	1	11
DENOVO1974	0	0	3	1	0	19	0	0	0
DENOVO1975	0	0	0	3	7	0	0	0	0
DENOVO1976	0	0	0	0	0	0	0	9	0
DENOVO1977	0	7	0	0	0	0	0	0	0
DENOVO1978	0	0	0	0	0	4	0	5	0
DENOVO1979	0	0	0	0	0	8	0	0	0
DENOVO1980	0	0	0	0	0	0	8	0	0
DENOVO1981	0	3	4	2	0	0	0	0	0
DENOVO1982	0	0	0	0	0	12	0	0	0
DENOVO1983	6	2	0	0	0	0	0	0	0
DENOVO1984	0	0	0	0	0	6	2	0	0
DENOVO1985	0	0	0	0	0	7	1	0	0
DENOVO1986	0	0	0	0	0	0	0	8	0
DENOVO1987	0	0	9	0	0	0	0	0	0
DENOVO1988	0	0	0	0	0	0	7	0	0
DENOVO1989	0	0	0	0	0	11	0	0	0
DENOVO1990	0	0	0	0	0	0	0	0	7
DENOVO1991	10	0	0	0	0	0	0	0	0
DENOVO1992	0	0	0	8	1	3	0	0	0
DENOVO1993	0	0	0	0	0	0	0	0	8
DENOVO1994	0	0	0	0	0	9	0	0	0
DENOVO1995	0	0	0	1	5	2	0	0	0
DENOVO1996	0	0	0	0	0	9	0	0	0
DENOVO1997	0	5	3	0	0	0	0	0	0
DENOVO1998	0	0	9	0	0	0	0	0	0
DENOVO1999	0	0	0	0	0	11	0	0	0
DENOVO2000	0	7	0	0	0	0	0	0	0
DENOVO2001	0	0	0	0	0	7	0	0	0
DENOVO2002	0	0	0	0	0	7	0	0	0
DENOVO2003	3	0	2	0	0	3	0	1	0
DENOVO2004	0	6	3	0	0	0	0	0	0
DENOVO2005	0	0	0	1	1	7	1	0	0
DENOVO2006	0	0	0	9	0	0	0	0	0
DENOVO2007	0	0	0	0	0	0	8	0	0
DENOVO2008	0	0	0	0	0	7	3	0	0
DENOVO2009	0	0	8	0	0	0	0	0	0
DENOVO2010	0	0	0	0	0	7	1	0	0
DENOVO2011	0	0	0	0	10	0	0	0	0
DENOVO2012	0	0	0	0	0	9	1	0	0
DENOVO2013	0	4	0	0	0	5	0	0	0
DENOVO2014	0	19	0	0	0	0	0	0	0
DENOVO2015	0	0	0	0	0	0	0	0	8
DENOVO2016	0	0	0	1	0	10	2	0	0
DENOVO2017	7	0	0	0	0	0	0	0	0
DENOVO2018	0	0	0	0	10	0	0	0	0
DENOVO2019	0	8	0	0	0	0	0	0	0
DENOVO2020	0	0	2	9	0	0	0	0	0
DENOVO2021	0	0	0	0	4	7	0	0	0
DENOVO2022	0	0	0	0	0	0	0	0	13
DENOVO2023	0	0	0	0	6	3	0	0	0
[truncated: 1,471 more rows]
