# Supplementary material for: Exploring the taxonomic composition of two fungal communities on the Swedish west coast through metabarcoding
Source: Biodivers Data J. 2019 Sep 4;7:e35332. doi: 10.3897/BDJ.7.e35332 (PMC6739426; doi:10.3897/BDJ.7.e35332)
Supplement: Supplementary material 5 — Taxonomy of Askimsbadet OTUs [file bdj-07-e35332-s005.txt]

OTU	kingdom	phylum	class	order	family	genus	specificEpithet	scientificName	taxonRemarks
DENOVO10	Fungi	Basidiomycota	Tremellomycetes	Tremellales	Bulleribasidiaceae	Vishniacozyma	victoriae	Vishniacozyma victoriae
DENOVO100	Fungi	Mortierellomycota	Mortierellomycetes	Mortierellales	Mortierellaceae	Mortierella	hyalina	Mortierella hyalina
DENOVO1000	Unclassified
DENOVO1001	Unclassified
DENOVO1002	Unclassified
DENOVO1003	Fungi	Ascomycota
DENOVO1004	Unclassified
DENOVO1005	Unclassified
DENOVO1006	Unclassified
DENOVO1007	Fungi	Basidiomycota	Agaricomycetes	Agaricales	Stephanosporaceae
DENOVO1008	Unclassified
DENOVO1009	Fungi	Ascomycota	Dothideomycetes	Pleosporales
DENOVO101	Fungi	Ascomycota	Sordariomycetes	Glomerellales	Plectosphaerellaceae	Plectosphaerella	cucumerina	Plectosphaerella cucumerina
DENOVO1010	Unclassified
DENOVO1011	Unclassified
DENOVO1012	Fungi	Ascomycota	Dothideomycetes	Capnodiales
DENOVO1013	Unclassified
DENOVO1014	Fungi	Basidiomycota	Agaricomycetes	Agaricales	Strophariaceae	Psilocybe
DENOVO1015	Fungi	Ascomycota	Eurotiomycetes	Chaetothyriales	Herpotrichiellaceae	Exophiala	salmonis	Exophiala salmonis
DENOVO1016	Unclassified
DENOVO1017	Fungi	Glomeromycota	Glomeromycetes	Glomerales	Claroideoglomeraceae
DENOVO1018	Fungi	Ascomycota	Leotiomycetes	Helotiales
DENOVO1019	Fungi	Basidiomycota	Tremellomycetes	Tremellales	Tremellaceae	Tremella
DENOVO102	Fungi	Ascomycota	Leotiomycetes	Helotiales	Myxotrichaceae	Oidiodendron
DENOVO1020	Fungi	Ascomycota	Orbiliomycetes	Orbiliales	Orbiliaceae	Arthrobotrys	musiformis	Arthrobotrys musiformis
DENOVO1021	Unclassified
DENOVO1022	Fungi	Basidiomycota	Agaricomycetes	Agaricales	Omphalotaceae
DENOVO1023	Fungi	Ascomycota	Leotiomycetes	Helotiales	Helotiaceae
DENOVO1024	Unclassified
DENOVO1025	Unclassified
DENOVO1026	Fungi	Ascomycota	Dothideomycetes	Pleosporales	Phaeosphaeriaceae	Phaeosphaeria
DENOVO1027	Unclassified
DENOVO1028	Unclassified
DENOVO1029	Fungi	Ascomycota	Sordariomycetes	Hypocreales	Nectriaceae	Volutella
DENOVO103	Fungi	Basidiomycota	Agaricomycetes	Agaricales	Clavariaceae
DENOVO1030	Unclassified
DENOVO1031	Unclassified
DENOVO1032	Fungi	Ascomycota	Orbiliomycetes
DENOVO1033	Fungi	Glomeromycota	Glomeromycetes	Glomerales
DENOVO1034	Unclassified
DENOVO1035	Unclassified
DENOVO1036	Fungi	Ascomycota	Leotiomycetes	Helotiales	Hyaloscyphaceae	Cistella
DENOVO1037	Fungi	Glomeromycota	Archaeosporomycetes	Archaeosporales	Archaeosporaceae
DENOVO1038	Unclassified
DENOVO1039	Unclassified
DENOVO104	Unclassified
DENOVO1040	Fungi	Basidiomycota
DENOVO1041	Unclassified
DENOVO1042	Unclassified
DENOVO1043	Fungi	Basidiomycota	Microbotryomycetes	Sporidiobolales
DENOVO1045	Unclassified
DENOVO1046	Fungi	Ascomycota	Sordariomycetes	Hypocreales	Cordycipitaceae	Lecanicillium
DENOVO1047	Fungi	Glomeromycota	Glomeromycetes	Gigasporales	Gigasporaceae	Scutellospora
DENOVO1048	Fungi	Glomeromycota	Glomeromycetes	Gigasporales	Gigasporaceae
DENOVO1049	Fungi	Ascomycota	Dothideomycetes	Pleosporales	Phaeosphaeriaceae
DENOVO105	Fungi	Mortierellomycota	Mortierellomycetes	Mortierellales
DENOVO1050	Fungi	Ascomycota	Sordariomycetes	Hypocreales	Nectriaceae	Fusarium
DENOVO1051	Unclassified
DENOVO1052	Fungi	Ascomycota	Sordariomycetes	Sordariales	Lasiosphaeriaceae
DENOVO1053	Fungi	Chytridiomycota
DENOVO1054	Fungi	Basidiomycota	Tremellomycetes	Tremellales
DENOVO1055	Fungi	Ascomycota	Leotiomycetes	Helotiales
DENOVO1056	Fungi	Ascomycota	Eurotiomycetes	Chaetothyriales	Herpotrichiellaceae
DENOVO1057	Fungi	Ascomycota	Sordariomycetes	Chaetosphaeriales	Chaetosphaeriaceae
DENOVO1058	Fungi	Ascomycota	Sordariomycetes	Coniochaetales	Coniochaetaceae
DENOVO1059	Fungi	Mucoromycota	Mucoromycetes	Mucorales	Cunninghamellaceae	Absidia
DENOVO106	Unclassified
DENOVO1060	Unclassified
DENOVO1061	Unclassified
DENOVO1062	Unclassified
DENOVO1063	Fungi	Basidiomycota	Agaricomycetes	Agaricales	Clavariaceae
DENOVO1064	Unclassified
DENOVO1065	Fungi	Ascomycota	Sordariomycetes	Hypocreales	Nectriaceae	Fusarium
DENOVO1066	Unclassified
DENOVO1067	Fungi
DENOVO1068	Fungi	Basidiomycota	Cystobasidiomycetes
DENOVO107	Fungi	Ascomycota	Dothideomycetes	Capnodiales	Capnodiaceae
DENOVO1070	Fungi	Ascomycota	Dothideomycetes	Pleosporales
DENOVO1071	Rhizaria	Cercozoa
DENOVO1072	Fungi	Mortierellomycota	Mortierellomycetes	Mortierellales	Mortierellaceae	Mortierella
DENOVO1073	Unclassified
DENOVO1074	Unclassified
DENOVO1075	Unclassified
DENOVO1076	Fungi	Chytridiomycota
DENOVO1077	Unclassified
DENOVO1078	Fungi	Rozellomycota
DENOVO1079	Unclassified
DENOVO108	Unclassified
DENOVO1080	Unclassified
DENOVO1081	Fungi	Ascomycota	Dothideomycetes	Pleosporales
DENOVO1082	Fungi	Chytridiomycota
DENOVO1083	Fungi	Basidiomycota	Tremellomycetes	Tremellales	Bulleribasidiaceae	Dioszegia
DENOVO1084	Fungi	Ascomycota
DENOVO1085	Fungi	Rozellomycota	incertae sedis						GS11
DENOVO1086	Unclassified
DENOVO1087	Fungi	Basidiomycota	Tremellomycetes	Tremellales	Bulleribasidiaceae	Vishniacozyma
DENOVO1088	Fungi	Chytridiomycota
DENOVO1089	Unclassified
DENOVO109	Fungi	Ascomycota	Leotiomycetes	Helotiales
DENOVO1090	Fungi	Ascomycota	Sordariomycetes	Hypocreales	Hypocreaceae	Trichoderma
DENOVO1091	Fungi	Ascomycota	Sordariomycetes	Hypocreales
DENOVO1092	Unclassified
DENOVO1093	Fungi	Basidiomycota	Microbotryomycetes	Leucosporidiales	Leucosporidiaceae	Leucosporidium	intermedium	Leucosporidium intermedium
DENOVO1094	Unclassified
DENOVO1095	Fungi	Basidiomycota	Agaricomycetes	Agaricales	Psathyrellaceae	Coprinopsis	cinerea	Coprinopsis cinerea
DENOVO1096	Fungi	Mortierellomycota	Mortierellomycetes	Mortierellales	Mortierellaceae	Mortierella
DENOVO1097	Fungi
DENOVO1098	Unclassified
DENOVO1099	Fungi	Basidiomycota	Cystobasidiomycetes	incertae sedis	Symmetrosporaceae	Symmetrospora
DENOVO11	Fungi	Mucoromycota	Umbelopsidomycetes	Umbelopsidales	Umbelopsidaceae	Umbelopsis
DENOVO110	Fungi	Mortierellomycota	Mortierellomycetes	Mortierellales	Mortierellaceae	Mortierella
DENOVO1100	Unclassified
DENOVO1101	Fungi	Basidiomycota	Agaricomycetes	Cantharellales	Ceratobasidiaceae
DENOVO1102	Fungi	Ascomycota	Saccharomycetes	Saccharomycetales	Phaffomycetaceae	Cyberlindnera
DENOVO1103	Fungi	Ascomycota	Dothideomycetes	Pleosporales	Torulaceae	Dendryphion
DENOVO1104	Fungi
DENOVO1105	Unclassified
DENOVO1106	Fungi	Chytridiomycota	Chytridiomycetes
DENOVO1107	Fungi	Ascomycota	Dothideomycetes	Pleosporales
DENOVO1108	Fungi	Basidiomycota	Agaricomycetes	Agaricales	Entolomataceae	Entoloma
DENOVO1109	Fungi	Basidiomycota	Agaricomycetes	Agaricales	Bolbitiaceae	Conocybe
DENOVO111	Fungi	Mortierellomycota	Mortierellomycetes	Mortierellales	Mortierellaceae	Mortierella
DENOVO1110	Fungi	Ascomycota	Pezizomycetes	Pezizales	Pyronemataceae	Paurocotylis
DENOVO1111	Fungi	Ascomycota	Leotiomycetes	Helotiales
DENOVO1112	Fungi	Ascomycota	Eurotiomycetes	Chaetothyriales	Cyphellophoraceae	Cyphellophora	europaea	Cyphellophora europaea
DENOVO1113	Unclassified
DENOVO1114	Unclassified
DENOVO1115	Unclassified
DENOVO1116	Unclassified
DENOVO1117	Fungi	Rozellomycota	incertae sedis						GS10
DENOVO1118	Unclassified
DENOVO1119	Unclassified
DENOVO112	Fungi	Mucoromycota	Mucoromycetes	Mucorales	Cunninghamellaceae	Absidia	glauca	Absidia glauca
DENOVO1120	Fungi	Ascomycota	Sordariomycetes	Xylariales	Microdochiaceae	Microdochium
DENOVO1121	Unclassified
DENOVO1122	Unclassified
DENOVO1123	Unclassified
DENOVO1124	Fungi	Mortierellomycota	Mortierellomycetes	Mortierellales	Mortierellaceae	Mortierella
DENOVO1125	Unclassified
DENOVO1126	Unclassified
DENOVO1127	Unclassified
DENOVO1128	Unclassified
DENOVO1129	Fungi	Ascomycota	Dothideomycetes	Pleosporales
DENOVO113	Alveolata	Ciliophora
DENOVO1130	Unclassified
DENOVO1131	Fungi	Basidiomycota	Agaricomycetes	Agaricales	Bolbitiaceae	Agrocybe
DENOVO1132	Unclassified
DENOVO1133	Fungi	Ascomycota	Dothideomycetes	Pleosporales	Phaeosphaeriaceae
DENOVO1134	Unclassified
DENOVO1135	Fungi	Ascomycota	Dothideomycetes	Pleosporales
DENOVO1136	Unclassified
DENOVO1137	Unclassified
DENOVO1138	Fungi	Basidiomycota	Agaricomycetes	Geastrales	Sphaerobolaceae	Sphaerobolus	ingoldii	Sphaerobolus ingoldii
DENOVO1139	Unclassified
DENOVO114	Fungi	Ascomycota	Sordariomycetes	Sordariales	Lasiosphaeriaceae
DENOVO1140	Fungi	Basidiomycota	Agaricomycetes	Agaricales	Psathyrellaceae
DENOVO1141	Fungi	Ascomycota	Dothideomycetes	Pleosporales	Dictyosporiaceae	Dictyosporium
DENOVO1142	Fungi	Ascomycota
DENOVO1143	Fungi	Ascomycota	Eurotiomycetes	Eurotiales	Aspergillaceae	Penicillium	roseopurpureum	Penicillium roseopurpureum
DENOVO1144	Unclassified
DENOVO1145	Unclassified
DENOVO1146	Unclassified
DENOVO1147	Fungi	Basidiomycota	Agaricomycetes	Agaricales	Tricholomataceae	Mycena
DENOVO1148	Fungi	Basidiomycota	Ustilaginomycetes	Urocystidales	Urocystidaceae	Urocystis
DENOVO1149	Unclassified
DENOVO115	Fungi	Basidiomycota	Agaricomycetes	Agaricales	Clavariaceae
DENOVO1150	Fungi	Basidiomycota	Tremellomycetes	Cystofilobasidiales
DENOVO1151	Fungi	Chytridiomycota
DENOVO1152	Unclassified
DENOVO1153	Unclassified
DENOVO1154	Unclassified
DENOVO1155	Fungi	Basidiomycota	Cystobasidiomycetes	incertae sedis	Symmetrosporaceae	Symmetrospora	coprosmae	Symmetrospora coprosmae
DENOVO1156	Fungi	Ascomycota	Sordariomycetes	Sordariales	Lasiosphaeriaceae	Cercophora
DENOVO1157	Fungi	Ascomycota	Leotiomycetes	Helotiales	Hyaloscyphaceae
DENOVO1158	Unclassified
DENOVO1159	Fungi	Ascomycota	Sordariomycetes	Hypocreales
DENOVO116	Fungi	Basidiomycota	Agaricomycetes	Agaricales	Bolbitiaceae
DENOVO1160	Unclassified
DENOVO1161	Fungi	Ascomycota	Leotiomycetes	Helotiales	Myxotrichaceae	Oidiodendron
DENOVO1162	Fungi	Basidiomycota	Agaricomycetes	Polyporales	Podoscyphaceae	Hypochnicium
DENOVO1163	Fungi	Ascomycota
DENOVO1164	Fungi	Mucoromycota	Mucoromycetes	Mucorales	Cunninghamellaceae	Absidia	cylindrospora	Absidia cylindrospora
DENOVO1165	Unclassified
DENOVO1166	Unclassified
DENOVO1167	Unclassified
DENOVO1168	Unclassified
DENOVO1169	Unclassified
DENOVO117	Fungi	Rozellomycota	incertae sedis						GS11
DENOVO1170	Unclassified
DENOVO1171	Fungi	Ascomycota	Saccharomycetes	Saccharomycetales	Lipomycetaceae	Lipomyces
DENOVO1172	Unclassified
DENOVO1173	Fungi	Ascomycota	Sordariomycetes	Glomerellales	Plectosphaerellaceae	Plectosphaerella
DENOVO1174	Fungi	Ascomycota	Sordariomycetes	Xylariales
DENOVO1175	Unclassified
DENOVO1176	Fungi	Ascomycota	Taphrinomycetes	Taphrinales	Protomycetaceae	Protomyces	inouyei	Protomyces inouyei
DENOVO1177	Unclassified
DENOVO1178	Unclassified
DENOVO1179	Unclassified
DENOVO118	Unclassified
DENOVO1180	Unclassified
DENOVO1181	Unclassified
DENOVO1182	Fungi	Chytridiomycota
DENOVO1183	Unclassified
DENOVO1184	Fungi	Ascomycota	Dothideomycetes	Pleosporales
DENOVO1185	Fungi	Basidiomycota	Agaricomycetes	Cantharellales	Ceratobasidiaceae	Thanatephorus	cucumeris	Thanatephorus cucumeris
DENOVO1186	Fungi	Basidiomycota	Cystobasidiomycetes	Cystobasidiales	Cystobasidiaceae	Occultifur	externus	Occultifur externus
DENOVO1187	Unclassified
DENOVO1188	Fungi	Chytridiomycota
DENOVO1189	Fungi	Ascomycota	Sordariomycetes	Hypocreales	Ophiocordycipitaceae	Purpureocillium
DENOVO119	Unclassified
DENOVO1190	Unclassified
DENOVO1191	Unclassified
DENOVO1192	Fungi	Basidiomycota	Agaricomycetes	Agaricales	Psathyrellaceae	Coprinopsis
DENOVO1193	Fungi	Glomeromycota	Glomeromycetes	Glomerales
DENOVO1194	Fungi	Ascomycota	Leotiomycetes	Helotiales
DENOVO1195	Alveolata	Ciliophora
DENOVO1196	Unclassified
DENOVO1197	Fungi	Ascomycota	Sordariomycetes	Chaetosphaeriales	Chaetosphaeriaceae	Chaetosphaeria
DENOVO1198	Fungi	Chytridiomycota
DENOVO1199	Unclassified
DENOVO12	Fungi	Basidiomycota	Tremellomycetes	Filobasidiales	Piskurozymaceae	Solicoccozyma	terricola	Solicoccozyma terricola
DENOVO120	Fungi	Ascomycota	Dothideomycetes	Pleosporales	Didymosphaeriaceae	Paraphaeosphaeria
DENOVO1200	Fungi	Basidiomycota	Agaricomycetes	Agaricales	Psathyrellaceae	Parasola
DENOVO1201	Unclassified
DENOVO1202	Fungi	Basidiomycota	Agaricomycetes	Agaricales	Bolbitiaceae	Conocybe	nemoralis	Conocybe nemoralis
DENOVO1203	Fungi	Ascomycota	Sordariomycetes
DENOVO1204	Fungi	Basidiomycota	Microbotryomycetes
DENOVO1205	Unclassified
DENOVO1206	Fungi	Mortierellomycota	Mortierellomycetes	Mortierellales	Mortierellaceae	Mortierella
DENOVO1207	Fungi	Ascomycota	Dothideomycetes	Pleosporales	Biatriosporaceae	Biatriospora
DENOVO1208	Fungi	Basidiomycota	Agaricomycetes	Agaricales	Tricholomataceae
DENOVO1209	Fungi	Basidiomycota	Tremellomycetes	Tremellales	Bulleribasidiaceae	Vishniacozyma	dimennae	Vishniacozyma dimennae
DENOVO121	Fungi	Ascomycota	Dothideomycetes	Pleosporales
DENOVO1210	Alveolata	Ciliophora
DENOVO1211	Unclassified
DENOVO1212	Fungi	Ascomycota
DENOVO1213	Fungi	Chytridiomycota	Rhizophydiomycetes	Rhizophydiales	Terramycetaceae
DENOVO1214	Unclassified
DENOVO1215	Unclassified
DENOVO1216	Fungi	Basidiomycota	Agaricomycetes	Phallales	Phallaceae	Mutinus	ravenelii	Mutinus ravenelii
DENOVO1217	Unclassified
DENOVO1218	Unclassified
DENOVO1219	Unclassified
DENOVO122	Unclassified
DENOVO1220	Fungi	Ascomycota	Dothideomycetes	Pleosporales
DENOVO1221	Unclassified
DENOVO1222	Fungi	Ascomycota
DENOVO1223	Unclassified
DENOVO1225	Fungi	Basidiomycota	Microbotryomycetes	Leucosporidiales	Leucosporidiaceae	Leucosporidium	intermedium	Leucosporidium intermedium
DENOVO1226	Fungi	Ascomycota	Leotiomycetes	Helotiales	Dermateaceae	Pseudopeziza	medicaginis	Pseudopeziza medicaginis
DENOVO1227	Fungi	Ascomycota	Leotiomycetes	Helotiales
DENOVO1228	Fungi	Ascomycota	Leotiomycetes	Helotiales	Helotiaceae	Tetracladium
DENOVO1229	Fungi	Ascomycota	Dothideomycetes	Pleosporales	Leptosphaeriaceae
DENOVO123	Fungi	Mucoromycota	Umbelopsidomycetes	Umbelopsidales	Umbelopsidaceae	Umbelopsis
DENOVO1230	Fungi	Ascomycota	Dothideomycetes	Pleosporales
DENOVO1231	Fungi	Rozellomycota
DENOVO1232	Unclassified
DENOVO1233	Fungi	Basidiomycota	Agaricomycetes	Trechisporales	Hydnodontaceae	Trechispora	invisitata	Trechispora invisitata
DENOVO1234	Unclassified
DENOVO1235	Fungi	Ascomycota	Dothideomycetes	Pleosporales
DENOVO1236	Unclassified
DENOVO1237	Unclassified
DENOVO1238	Unclassified
DENOVO1239	Unclassified
DENOVO124	Fungi	Basidiomycota	Agaricomycetes	Cantharellales	Ceratobasidiaceae
DENOVO1240	Fungi	Mucoromycota	Mucoromycetes	Mucorales	Mucoraceae	Mucor
DENOVO1241	Unclassified
DENOVO1242	Unclassified
DENOVO1243	Fungi	Basidiomycota	Cystobasidiomycetes	Cystobasidiales	Cystobasidiaceae	Cystobasidium
DENOVO1244	Plantae	Chlorophyta	Trebouxiophyceae	Trebouxiales	Trebouxiaceae	Trebouxia
DENOVO1245	Fungi	Ascomycota	Leotiomycetes	Helotiales	Helotiaceae
DENOVO1246	Unclassified
DENOVO1247	Unclassified
DENOVO1248	Unclassified
DENOVO1249	Unclassified
DENOVO125	Unclassified
DENOVO1250	Unclassified
DENOVO1251	Fungi	Ascomycota	Sordariomycetes	Diaporthales	Valsaceae	Phomopsis
DENOVO1252	Unclassified
DENOVO1253	Unclassified
DENOVO1254	Fungi	Basidiomycota	Cystobasidiomycetes	incertae sedis	Buckleyzymaceae	Buckleyzyma	salicina	Buckleyzyma salicina
DENOVO1255	Unclassified
DENOVO1256	Unclassified
DENOVO1257	Unclassified
DENOVO1258	Fungi	Glomeromycota	Glomeromycetes	Glomerales
DENOVO1259	Fungi	Ascomycota	Sordariomycetes
DENOVO126	Unclassified
DENOVO1260	Unclassified
DENOVO1261	Unclassified
DENOVO1262	Unclassified
DENOVO1263	Fungi	Glomeromycota	Paraglomeromycetes	Paraglomerales
DENOVO1264	Unclassified
DENOVO1265	Fungi	Glomeromycota	Archaeosporomycetes	Archaeosporales
DENOVO1266	Fungi
DENOVO1267	Unclassified
DENOVO1268	Unclassified
DENOVO1269	Unclassified
DENOVO127	Unclassified
DENOVO1270	Fungi	Basidiomycota	Agaricomycetes	Agaricales	Psathyrellaceae	Psathyrella
DENOVO1271	Unclassified
DENOVO1272	Unclassified
DENOVO1273	Unclassified
DENOVO1274	Fungi
DENOVO1275	Fungi	Ascomycota	Sordariomycetes	Microascales	Ceratocystidaceae	Ceratocystis
DENOVO1276	Fungi	Mortierellomycota	Mortierellomycetes	Mortierellales	Mortierellaceae	Mortierella
DENOVO1277	Unclassified
DENOVO1278	Fungi	Ascomycota	Dothideomycetes	Pleosporales
DENOVO1279	Unclassified
DENOVO128	Fungi	Basidiomycota	Agaricomycetes	Trechisporales	Hydnodontaceae	Trechispora
DENOVO1280	Chromista
DENOVO1281	Unclassified
DENOVO1282	Fungi	Basidiomycota	Agaricomycetes	Cantharellales	Ceratobasidiaceae
DENOVO1283	Unclassified
DENOVO1284	Fungi	Ascomycota	Sordariomycetes	Hypocreales	Clavicipitaceae
DENOVO1285	Unclassified
DENOVO1286	Unclassified
DENOVO1287	Fungi	Ascomycota	Eurotiomycetes	Chaetothyriales	Herpotrichiellaceae
DENOVO1288	Unclassified
DENOVO1289	Fungi	Ascomycota	Sordariomycetes	Sordariales	Chaetomiaceae	Chaetomium
DENOVO129	Fungi
DENOVO1290	Unclassified
DENOVO1291	Fungi	Glomeromycota	Archaeosporomycetes	Archaeosporales
DENOVO1292	Unclassified
DENOVO1293	Unclassified
DENOVO1294	Unclassified
DENOVO1295	Fungi	Ascomycota	Leotiomycetes	Helotiales	Hyaloscyphaceae	Cistella
DENOVO1296	Fungi	Basidiomycota	Agaricomycetes	Agaricales	Cortinariaceae	Cortinarius
DENOVO1297	Fungi	Basidiomycota	Agaricomycetes
DENOVO1298	Unclassified
DENOVO1299	Fungi	Basidiomycota	Exobasidiomycetes	Entylomatales
DENOVO130	Fungi	Ascomycota	Dothideomycetes	Pleosporales	Phaeosphaeriaceae	Ophiosphaerella
DENOVO1300	Fungi	Rozellomycota
DENOVO1301	Unclassified
DENOVO1302	Unclassified
DENOVO1303	Fungi	Ascomycota	Sordariomycetes	Boliniales	incertae sedis	Junewangia	lamma	Junewangia lamma
DENOVO1304	Fungi	Basidiomycota	Agaricomycetes	Cantharellales	Ceratobasidiaceae	Thanatephorus	cucumeris	Thanatephorus cucumeris
DENOVO1305	Unclassified
DENOVO1306	Unclassified
DENOVO1307	Unclassified
DENOVO1308	Unclassified
DENOVO1309	Fungi	Ascomycota
DENOVO131	Fungi	Basidiomycota	Tremellomycetes	Tremellales	Cuniculitremaceae	Kockovaella
DENOVO1310	Unclassified
DENOVO1311	Unclassified
DENOVO1312	Fungi	Chytridiomycota
DENOVO1313	Fungi	Basidiomycota	Agaricomycetes	Agaricales
DENOVO1314	Unclassified
DENOVO1315	Unclassified
DENOVO1316	Unclassified
DENOVO1317	Fungi	Chytridiomycota
DENOVO1318	Unclassified
DENOVO1319	Unclassified
DENOVO132	Unclassified
DENOVO1320	Fungi	Glomeromycota	Archaeosporomycetes	Archaeosporales	Archaeosporaceae	Archaeospora
DENOVO1321	Unclassified
DENOVO1322	Fungi	Mucoromycota	Mucoromycetes	Mucorales	Mucoraceae	Mucor	circinelloides	Mucor circinelloides
DENOVO1323	Unclassified
DENOVO1324	Unclassified
DENOVO1325	Fungi	Rozellomycota	incertae sedis						GS05
DENOVO1326	Unclassified
DENOVO1327	Fungi	Ascomycota	Leotiomycetes	Helotiales
DENOVO1328	Unclassified
DENOVO1329	Fungi	Ascomycota	Dothideomycetes	Pleosporales	Periconiaceae	Periconia
DENOVO133	Fungi	Olpidiomycota	Olpidiomycetes	Olpidiales	Olpidiaceae	Olpidium	brassicae	Olpidium brassicae
DENOVO1330	Unclassified
DENOVO1331	Unclassified
DENOVO1332	Unclassified
DENOVO1333	Unclassified
DENOVO1334	Unclassified
DENOVO1335	Unclassified
DENOVO1336	Unclassified
DENOVO1337	Fungi	Ascomycota	Dothideomycetes	Pleosporales
DENOVO1338	Unclassified
DENOVO1339	Unclassified
DENOVO134	Unclassified
DENOVO1340	Unclassified
DENOVO1341	Unclassified
DENOVO1342	Unclassified
DENOVO1343	Fungi	Basidiomycota	Agaricomycetes	Agaricales	Entolomataceae	Entoloma
DENOVO1344	Fungi	Ascomycota	Leotiomycetes	Helotiales
DENOVO1345	Unclassified
DENOVO1346	Unclassified
DENOVO1347	Fungi	Ascomycota	Sordariomycetes	Myrmecridiales	Myrmecridiaceae	Myrmecridium
DENOVO1348	Fungi	Ascomycota	Sordariomycetes	Xylariales	Diatrypaceae
DENOVO1349	Unclassified
DENOVO135	Fungi	Basidiomycota	Agaricomycetes	Agaricales	Entolomataceae
DENOVO1350	Fungi	Ascomycota	Eurotiomycetes	Onygenales	Gymnoascaceae
DENOVO1351	Unclassified
DENOVO1352	Fungi	Rozellomycota
DENOVO1353	Unclassified
DENOVO1354	Unclassified
DENOVO1355	Unclassified
DENOVO1357	Unclassified
DENOVO1358	Unclassified
DENOVO1359	Fungi	Rozellomycota	incertae sedis						GS05
DENOVO136	Fungi	Ascomycota	Sordariomycetes	Chaetosphaeriales	Chaetosphaeriaceae	Chloridium
DENOVO1360	Unclassified
DENOVO1361	Fungi	Basidiomycota	Agaricomycetes	Agaricales	Psathyrellaceae	Parasola
DENOVO1362	Unclassified
DENOVO1363	Fungi	Glomeromycota	Glomeromycetes	Glomerales	Glomeraceae
DENOVO1364	Unclassified
DENOVO1365	Fungi	Basidiomycota	Agaricomycetes	Agaricales	Bolbitiaceae	Conocybe
DENOVO1366	Fungi	Ascomycota	Leotiomycetes	Helotiales
DENOVO1367	Fungi	Glomeromycota	Archaeosporomycetes	Archaeosporales	Archaeosporaceae	Archaeospora	trappei	Archaeospora trappei
DENOVO1368	Fungi	Basidiomycota	Agaricomycetes	Cantharellales	Ceratobasidiaceae	Thanatephorus	cucumeris	Thanatephorus cucumeris
DENOVO1369	Unclassified
DENOVO137	Fungi	Ascomycota	Leotiomycetes	Helotiales
DENOVO1370	Fungi	Ascomycota	Leotiomycetes	Helotiales
DENOVO1371	Unclassified
DENOVO1372	Fungi
DENOVO1373	Unclassified
DENOVO1374	Fungi			Sporidiobolales
DENOVO1375	Fungi	Basidiomycota	Agaricomycetes	Agaricales	Strophariaceae	Hypholoma
DENOVO1376	Unclassified
DENOVO1377	Fungi
DENOVO1378	Unclassified
DENOVO1379	Unclassified
DENOVO138	Unclassified
DENOVO1380	Fungi	Chytridiomycota
DENOVO1381	Unclassified
DENOVO1382	Fungi	Ascomycota	Sordariomycetes	Microascales	Microascaceae	Cephalotrichum
DENOVO1383	Fungi	Basidiomycota	Agaricomycetes	Cantharellales	Ceratobasidiaceae
DENOVO1384	Unclassified
DENOVO1385	Unclassified
DENOVO1386	Unclassified
DENOVO1387	Unclassified
DENOVO1388	Fungi	Ascomycota	Sordariomycetes	Coniochaetales	Coniochaetaceae	Coniochaeta
DENOVO1389	Fungi
DENOVO139	Fungi	Ascomycota	Dothideomycetes	Pleosporales	Pleosporaceae	Drechslera
DENOVO1390	Fungi	Ascomycota
DENOVO1391	Unclassified
DENOVO1392	Unclassified
DENOVO1393	Fungi	Basidiomycota	Agaricomycetes	Agaricales
DENOVO1394	Fungi	Chytridiomycota
DENOVO1395	Unclassified
DENOVO1396	Unclassified
DENOVO1397	Unclassified
DENOVO1398	Unclassified
DENOVO1399	Fungi	Ascomycota	Leotiomycetes	Helotiales	Leotiaceae	Alatospora	acuminata	Alatospora acuminata
DENOVO14	Fungi	Basidiomycota	Microbotryomycetes	Kriegeriales	Camptobasidiaceae	Glaciozyma	litoralis	Glaciozyma litoralis
DENOVO140	Fungi	Ascomycota	Dothideomycetes	Pleosporales
DENOVO1400	Unclassified
DENOVO1401	Unclassified
DENOVO1402	Unclassified
DENOVO1403	Unclassified
DENOVO1404	Unclassified
DENOVO1405	Unclassified
DENOVO1406	Fungi	Ascomycota	Orbiliomycetes	Orbiliales	Orbiliaceae
DENOVO1407	Unclassified
DENOVO1408	Unclassified
DENOVO1409	Unclassified
DENOVO141	Unclassified
DENOVO1410	Fungi	Glomeromycota	Glomeromycetes	Gigasporales	Gigasporaceae
DENOVO1411	Fungi
DENOVO1412	Fungi	Basidiomycota	Tremellomycetes	Cystofilobasidiales	Cystofilobasidiaceae	Cystofilobasidium
DENOVO1413	Unclassified
DENOVO1414	Unclassified
DENOVO1415	Fungi	Basidiomycota	Agaricomycetes	Agaricales	Cortinariaceae	Gymnopilus	penetrans	Gymnopilus penetrans
DENOVO1416	Unclassified
DENOVO1417	Unclassified
DENOVO1418	Fungi	Ascomycota	Orbiliomycetes	Orbiliales	Orbiliaceae
DENOVO1419	Fungi
DENOVO142	Fungi	Ascomycota	Sordariomycetes
DENOVO1420	Unclassified
DENOVO1421	Fungi		Glomeromycetes	Glomerales
DENOVO1422	Unclassified
DENOVO1423	Unclassified
DENOVO1424	Unclassified
DENOVO1425	Fungi	Ascomycota	Dothideomycetes	Capnodiales
DENOVO1426	Fungi	Ascomycota
DENOVO1427	Fungi	Ascomycota	Eurotiomycetes	Chaetothyriales
DENOVO1428	Fungi	Ascomycota	Dothideomycetes	Pleosporales	Phaeosphaeriaceae
DENOVO1429	Fungi	Rozellomycota	incertae sedis						GS11
DENOVO143	Unclassified
DENOVO1430	Fungi	Rozellomycota
DENOVO1431	Unclassified
DENOVO1432	Unclassified
DENOVO1433	Unclassified
DENOVO1434	Unclassified
DENOVO1435	Fungi
DENOVO1436	Unclassified
DENOVO1437	Fungi	Ascomycota	Dothideomycetes	Pleosporales
DENOVO1438	Fungi	Basidiomycota	Agaricomycetes	Geastrales	Geastraceae	Geastrum	fimbriatum	Geastrum fimbriatum
DENOVO1439	Unclassified
DENOVO144	Fungi	Ascomycota	Sordariomycetes	Hypocreales	Nectriaceae	Fusarium
DENOVO1440	Unclassified
DENOVO1441	Fungi	Ascomycota	Saccharomycetes	Saccharomycetales
DENOVO1442	Unclassified
DENOVO1443	Unclassified
DENOVO1444	Unclassified
DENOVO1445	Unclassified
DENOVO1446	Unclassified
DENOVO1447	Fungi	Basidiomycota	Agaricomycetes	Agaricales	Cortinariaceae	Cortinarius
DENOVO1448	Fungi	Ascomycota	Sordariomycetes	Glomerellales	Plectosphaerellaceae	Verticillium
DENOVO1449	Fungi	Mortierellomycota	Mortierellomycetes	Mortierellales	Mortierellaceae	Mortierella	parvispora	Mortierella parvispora
DENOVO145	Unclassified
DENOVO1450	Unclassified
DENOVO1451	Fungi	Chytridiomycota
DENOVO1452	Unclassified
DENOVO1453	Unclassified
DENOVO1454	Fungi	Ascomycota	Eurotiomycetes	Eurotiales	Aspergillaceae	Penicillium
DENOVO1455	Fungi	Kickxellomycota	Kickxellomycetes	Kickxellales	Kickxellaceae	Ramicandelaber
DENOVO1456	Fungi	Basidiomycota	Agaricomycetes	Atheliales	Atheliaceae	Byssocorticium
DENOVO1457	Fungi	Ascomycota	Orbiliomycetes	Orbiliales
DENOVO1458	Fungi	Ascomycota	Dothideomycetes	Pleosporales
DENOVO1459	Fungi	Mortierellomycota	Mortierellomycetes	Mortierellales	Mortierellaceae	Mortierella	parvispora	Mortierella parvispora
DENOVO146	Fungi	Ascomycota	Leotiomycetes	Helotiales
DENOVO1460	Fungi	Ascomycota	Orbiliomycetes
DENOVO1461	Fungi	Ascomycota	Sordariomycetes	Sordariales
DENOVO1462	Fungi	Ascomycota	Leotiomycetes	Helotiales	incertae sedis
DENOVO1463	Fungi	Basidiomycota	Microbotryomycetes	Leucosporidiales
DENOVO1464	Fungi	Chytridiomycota	Rhizophydiomycetes	Rhizophydiales	Alphamycetaceae	Betamyces
DENOVO1465	Unclassified
DENOVO1466	Fungi	Ascomycota
DENOVO1467	Fungi	Ascomycota	Dothideomycetes	Pleosporales	Torulaceae	Torula	herbarum	Torula herbarum
DENOVO1468	Unclassified
DENOVO1469	Unclassified
DENOVO147	Fungi	Ascomycota	Sordariomycetes
DENOVO1470	Unclassified
DENOVO1471	Unclassified
DENOVO1472	Unclassified
DENOVO1473	Unclassified
DENOVO1474	Unclassified
DENOVO1475	Fungi	Rozellomycota
DENOVO1476	Fungi	Ascomycota	Leotiomycetes	Helotiales	incertae sedis	Chalara
DENOVO1477	Fungi	Basidiomycota	Tremellomycetes	Tremellales	Bulleribasidiaceae	Dioszegia
DENOVO1478	Fungi	Ascomycota	Dothideomycetes	Pleosporales
DENOVO1479	Fungi	Basidiomycota	Agaricomycetes	Sebacinales	Sebacinaceae
DENOVO148	Fungi	Basidiomycota	Tremellomycetes	Trichosporonales	Trichosporonaceae	Apiotrichum
DENOVO1480	Unclassified
DENOVO1481	Fungi	Entorrhizomycota	Entorrhizomycetes	Entorrhizales	Entorrhizaceae	Entorrhiza
DENOVO1482	Unclassified
DENOVO1483	Fungi	Ascomycota	Dothideomycetes
DENOVO1484	Unclassified
DENOVO1485	Fungi	Ascomycota	Sordariomycetes	Xylariales	Amphisphaeriaceae	Discostroma
DENOVO1486	Fungi	Ascomycota	Sordariomycetes	Sordariales	Lasiosphaeriaceae
DENOVO1487	Fungi	Ascomycota	Sordariomycetes
DENOVO1488	Fungi	Basidiomycota	Agaricomycetes	Agaricales	Entolomataceae	Entoloma
DENOVO1489	Fungi	Basidiomycota	Agaricomycetes	Agaricales	Psathyrellaceae	Coprinellus
DENOVO149	Fungi	Ascomycota	Eurotiomycetes	Chaetothyriales	Cyphellophoraceae	Cyphellophora
DENOVO1490	Unclassified
DENOVO1491	Unclassified
DENOVO1492	Fungi	Basidiomycota	Agaricomycetes
DENOVO1493	Fungi	Ascomycota	Sordariomycetes	Glomerellales	Glomerellaceae	Colletotrichum
DENOVO1494	Fungi	Ascomycota	Dothideomycetes
DENOVO1495	Unclassified
DENOVO1496	Unclassified
DENOVO1497	Unclassified
DENOVO1498	Fungi	Ascomycota	Geoglossomycetes	Geoglossales	Geoglossaceae	Glutinoglossum
DENOVO1499	Unclassified
DENOVO15	Fungi	Ascomycota	Dothideomycetes	Pleosporales	Phaeosphaeriaceae
DENOVO150	Fungi	Ascomycota	Dothideomycetes
DENOVO1500	Fungi	Ascomycota	Eurotiomycetes	Eurotiales	Aspergillaceae	Aspergillus
DENOVO1501	Unclassified
DENOVO1502	Unclassified
DENOVO1503	Fungi	Basidiomycota	Agaricomycetes	Agaricales	Agaricaceae	Leucoagaricus
DENOVO1504	Unclassified
DENOVO1505	Fungi	Ascomycota	Sordariomycetes	Hypocreales
DENOVO1506	Unclassified
DENOVO1507	Fungi	Ascomycota	Eurotiomycetes	Chaetothyriales	Trichomeriaceae	Knufia
DENOVO1508	Unclassified
DENOVO1509	Unclassified
DENOVO151	Fungi	Ascomycota	Sordariomycetes	Xylariales	Apiosporaceae	Arthrinium
DENOVO1510	Fungi	Glomeromycota	Glomeromycetes	Glomerales	Glomeraceae
DENOVO1511	Unclassified
DENOVO1512	Fungi	Basidiomycota	Agaricomycetes
DENOVO1513	Fungi	Ascomycota	Eurotiomycetes	Eurotiales	Aspergillaceae	Penicillium
DENOVO1514	Unclassified
DENOVO1515	Fungi	Ascomycota	Leotiomycetes	Helotiales	Helotiaceae	Hymenoscyphus
DENOVO1516	Unclassified
DENOVO1517	Unclassified
DENOVO1518	Unclassified
DENOVO1519	Fungi	Basidiomycota	Microbotryomycetes	Leucosporidiales
DENOVO152	Unclassified
DENOVO1520	Fungi
DENOVO1521	Fungi	Ascomycota	Dothideomycetes	Mytilinidales	Gloniaceae	Cenococcum	geophilum	Cenococcum geophilum
DENOVO1522	Fungi	Ascomycota
DENOVO1523	Unclassified
DENOVO1524	Fungi	Ascomycota	Saccharomycetes	Saccharomycetales	Phaffomycetaceae	Barnettozyma	californica	Barnettozyma californica
DENOVO1525	Unclassified
DENOVO1526	Fungi	Chytridiomycota	Spizellomycetes	Spizellomycetales	Spizellomycetaceae	Kochiomyces
DENOVO1527	Fungi	Ascomycota	Dothideomycetes	Pleosporales
DENOVO1528	Unclassified
DENOVO1529	Fungi
DENOVO153	Fungi	Ascomycota	Leotiomycetes	Helotiales
DENOVO1530	Fungi	Ascomycota	Eurotiomycetes	Chaetothyriales
DENOVO1531	Unclassified
DENOVO1532	Unclassified
DENOVO1533	Unclassified
DENOVO1534	Unclassified
DENOVO1535	Unclassified
DENOVO1536	Fungi	Basidiomycota	Wallemiomycetes	Wallemiales	Wallemiaceae	Wallemia	sebi	Wallemia sebi
DENOVO1537	Fungi	Ascomycota	Sordariomycetes	Hypocreales	Clavicipitaceae	Metarhizium	marquandii	Metarhizium marquandii
DENOVO1538	Fungi	Ascomycota	Sordariomycetes	Hypocreales
DENOVO1539	Fungi	Basidiomycota	Tremellomycetes	Filobasidiales	Filobasidiaceae	Naganishia
DENOVO154	Fungi	Basidiomycota	Tremellomycetes	Trichosporonales	Trichosporonaceae	Cutaneotrichosporon
DENOVO1540	Fungi	Basidiomycota	Microbotryomycetes	Leucosporidiales
DENOVO1541	Unclassified
DENOVO1542	Fungi
DENOVO1543	Unclassified
DENOVO1544	Fungi	Glomeromycota	Archaeosporomycetes	Archaeosporales	Archaeosporaceae	Archaeospora
DENOVO1545	Fungi	Basidiomycota	Microbotryomycetes	Leucosporidiales	Leucosporidiaceae	Leucosporidium
DENOVO1546	Unclassified
DENOVO1547	Unclassified
DENOVO1548	Fungi	Ascomycota	Sordariomycetes	Xylariales	Xylariaceae
DENOVO1549	Unclassified
DENOVO155	Fungi	Ascomycota	Sordariomycetes	Chaetosphaeriales	Chaetosphaeriaceae	Chloridium
DENOVO1550	Unclassified
DENOVO1552	Fungi	Ascomycota	Leotiomycetes	Helotiales	Helotiaceae	Hymenoscyphus
DENOVO1553	Fungi	Ascomycota	Dothideomycetes	Pleosporales	Lophiostomataceae	Sigarispora
DENOVO1554	Unclassified
DENOVO1555	Fungi	Ascomycota	Dothideomycetes	Pleosporales
DENOVO1556	Unclassified
DENOVO1557	Fungi	Basidiomycota	Agaricomycetes	Agaricales	Stephanosporaceae
DENOVO1558	Unclassified
DENOVO1559	Plantae	Chlorophyta	Trebouxiophyceae	Trebouxiales	Trebouxiaceae	Trebouxia
DENOVO156	Fungi
DENOVO1560	Unclassified
DENOVO1561	Fungi	Basidiomycota	Agaricomycetes	Agaricales	Clavariaceae	Clavulinopsis	luteoalba	Clavulinopsis luteoalba
DENOVO1562	Unclassified
DENOVO1563	Fungi
DENOVO1564	Fungi	Ascomycota	Dothideomycetes	Pleosporales	Phaeosphaeriaceae	Paraphoma
DENOVO1565	Unclassified
DENOVO1566	Unclassified
DENOVO1567	Unclassified
DENOVO1568	Fungi	Ascomycota	Leotiomycetes	Helotiales
DENOVO1569	Unclassified
DENOVO157	Unclassified
DENOVO1570	Unclassified
DENOVO1571	Fungi	Ascomycota	Sordariomycetes	Glomerellales	Reticulascaceae	Cylindrotrichum
DENOVO1572	Unclassified
DENOVO1573	Fungi	Basidiomycota	Agaricomycetes	Trechisporales
DENOVO1574	Unclassified
DENOVO1575	Unclassified
DENOVO1576	Unclassified
DENOVO1577	Unclassified
DENOVO1578	Fungi	Rozellomycota	incertae sedis						GS11
DENOVO1579	Fungi	Ascomycota	Sordariomycetes	Hypocreales	Clavicipitaceae
DENOVO158	Fungi	Ascomycota	Dothideomycetes	Pleosporales	Pleosporaceae	Alternaria
DENOVO1580	Unclassified
DENOVO1581	Fungi	Ascomycota	Sordariomycetes	Glomerellales	Glomerellaceae	Colletotrichum
DENOVO1582	Unclassified
DENOVO1583	Fungi	Ascomycota
DENOVO1584	Unclassified
DENOVO1585	Fungi	Rozellomycota
DENOVO1586	Fungi
DENOVO1587	Unclassified
DENOVO1588	Unclassified
DENOVO1589	Fungi	Ascomycota	Dothideomycetes	Pleosporales	Massarinaceae	Saccharicola
DENOVO159	Fungi	Ascomycota	Dothideomycetes	Pleosporales	Phaeosphaeriaceae
DENOVO1590	Unclassified
DENOVO1591	Fungi	Ascomycota	Leotiomycetes	Helotiales
DENOVO1592	Unclassified
DENOVO1593	Fungi	Ascomycota	Taphrinomycetes	Taphrinales	Protomycetaceae	Protomyces	inouyei	Protomyces inouyei
DENOVO1594	Unclassified
DENOVO1595	Unclassified
DENOVO1596	Unclassified
DENOVO1597	Unclassified
DENOVO1598	Unclassified
DENOVO1599	Unclassified
DENOVO16	Fungi	Ascomycota	Leotiomycetes	Helotiales	incertae sedis
DENOVO160	Fungi	Ascomycota	Sordariomycetes	Hypocreales	incertae sedis	Acremonium	persicinum	Acremonium persicinum
DENOVO1600	Unclassified
DENOVO1601	Unclassified
DENOVO1602	Unclassified
DENOVO1603	Unclassified
DENOVO1604	Fungi	Glomeromycota	Glomeromycetes	Gigasporales	Gigasporaceae
DENOVO1605	Fungi	Ascomycota	Dothideomycetes	Pleosporales
DENOVO1606	Unclassified
DENOVO1607	Unclassified
DENOVO1608	Unclassified
DENOVO1609	Fungi	Ascomycota	Eurotiomycetes	Chaetothyriales	Herpotrichiellaceae
DENOVO161	Fungi	Ascomycota	Dothideomycetes	Pleosporales
DENOVO1610	Unclassified
DENOVO1611	Unclassified
DENOVO1612	Unclassified
DENOVO1613	Unclassified
DENOVO1614	Fungi	Ascomycota	Lecanoromycetes	Lecanorales	Squamarinaceae	Squamarina	gypsacea	Squamarina gypsacea
DENOVO1615	Unclassified
DENOVO1616	Fungi	Basidiomycota	Agaricomycetes	Russulales	Russulaceae	Russula	pectinatoides	Russula pectinatoides
DENOVO1617	Unclassified
DENOVO1618	Unclassified
DENOVO1619	Unclassified
DENOVO162	Fungi	Mortierellomycota	Mortierellomycetes	Mortierellales
DENOVO1620	Fungi	Basidiomycota
DENOVO1621	Fungi	Basidiomycota	Tremellomycetes	Tremellales	Bulleribasidiaceae	Dioszegia
DENOVO1622	Fungi	Basidiomycota	Agaricomycetes	Auriculariales
DENOVO1623	Fungi	Ascomycota	Leotiomycetes	Helotiales
DENOVO1625	Fungi	Basidiomycota	Microbotryomycetes	Leucosporidiales	Leucosporidiaceae	Leucosporidium
DENOVO1626	Fungi	Ascomycota	Leotiomycetes	Helotiales	Myxotrichaceae	Oidiodendron
DENOVO1627	Unclassified
DENOVO1628	Fungi	Glomeromycota	Glomeromycetes	Glomerales
DENOVO1629	Unclassified
DENOVO163	Fungi
DENOVO1630	Fungi	Rozellomycota	incertae sedis					GS11
DENOVO1631	Unclassified
DENOVO1632	Unclassified
DENOVO1633	Unclassified
DENOVO1634	Fungi	Chytridiomycota
DENOVO1635	Fungi	Mortierellomycota	Mortierellomycetes	Mortierellales	Mortierellaceae	Mortierella	fimbricystis	Mortierella fimbricystis
DENOVO1636	Fungi	Ascomycota	Dothideomycetes	Pleosporales
DENOVO1637	Fungi	Chytridiomycota							GS14
DENOVO1638	Unclassified
DENOVO1639	Unclassified
DENOVO164	Fungi	Ascomycota	Dothideomycetes	Pleosporales	Sporormiaceae	Preussia
DENOVO1640	Unclassified
DENOVO1641	Unclassified
DENOVO1642	Fungi	Ascomycota	Sordariomycetes	Hypocreales	Clavicipitaceae
DENOVO1643	Unclassified
DENOVO1644	Fungi	Ascomycota	Pezizomycetes	Pezizales	Pezizaceae
DENOVO1645	Fungi	Basidiomycota	Agaricomycetes	Boletales	Suillaceae	Suillus	bovinus	Suillus bovinus
DENOVO1646	Unclassified
DENOVO1647	Unclassified
DENOVO1648	Unclassified
DENOVO1649	Unclassified
DENOVO165	Fungi	Basidiomycota	Agaricomycetes	Agaricales	Tricholomataceae	Mycena
DENOVO1650	Unclassified
DENOVO1651	Unclassified
DENOVO1652	Fungi	Ascomycota	Sordariomycetes	Myrmecridiales	Myrmecridiaceae	Myrmecridium	schulzeri	Myrmecridium schulzeri
DENOVO1653	Unclassified
DENOVO1654	Unclassified
DENOVO1655	Fungi	Ascomycota	Dothideomycetes	Pleosporales
DENOVO1656	Unclassified
DENOVO1657	Fungi	Ascomycota	Sordariomycetes	Sordariales	Lasiosphaeriaceae	Cladorrhinum
DENOVO1658	Fungi	Ascomycota	Dothideomycetes	Pleosporales
DENOVO1659	Fungi	Rozellomycota	incertae sedis						GS11
DENOVO166	Fungi	Ascomycota	Dothideomycetes	Pleosporales
DENOVO1660	Fungi	Basidiomycota	Agaricomycetes	Sebacinales	Sebacinaceae
DENOVO1661	Unclassified
DENOVO1662	Fungi
DENOVO1663	Unclassified
DENOVO1664	Fungi	Rozellomycota
DENOVO1665	Fungi	Basidiomycota	Agaricomycetes	Trechisporales	Hydnodontaceae	Trechispora	invisitata	Trechispora invisitata
DENOVO1666	Unclassified
DENOVO1667	Unclassified
DENOVO1668	Fungi	Basidiomycota	Agaricomycetes	Agaricales	Psathyrellaceae	Psathyrella
DENOVO1669	Unclassified
DENOVO167	Fungi	Basidiomycota	Agaricomycetes	Agaricales	Omphalotaceae	Marasmiellus
DENOVO1670	Fungi	Ascomycota	Eurotiomycetes	Onygenales
DENOVO1672	Fungi	Ascomycota	Dothideomycetes	Pleosporales	Torulaceae	Torula
DENOVO1673	Fungi	Ascomycota
DENOVO1674	Fungi	Ascomycota	Dothideomycetes	Pleosporales	Phaeosphaeriaceae	Parastagonospora	avenae	Parastagonospora avenae
DENOVO1675	Unclassified
DENOVO1676	Unclassified
DENOVO1677	Fungi	Chytridiomycota	Spizellomycetes	Spizellomycetales	Powellomycetaceae	Powellomyces
DENOVO1678	Unclassified
DENOVO1679	Fungi	Ascomycota	Sordariomycetes	Magnaporthales	Magnaporthaceae
DENOVO168	Fungi	Ascomycota	Leotiomycetes	Helotiales
DENOVO1680	Unclassified
DENOVO1681	Fungi	Ascomycota	Sordariomycetes	Hypocreales	Nectriaceae	Calcarisporium
DENOVO1682	Fungi	Glomeromycota	Glomeromycetes	Glomerales	Glomeraceae
DENOVO1683	Unclassified
DENOVO1684	Unclassified
DENOVO1685	Unclassified
DENOVO1686	Fungi	Basidiomycota	Agaricomycetes	Atheliales	Atheliaceae	Byssocorticium
DENOVO1687	Unclassified
DENOVO1688	Unclassified
DENOVO1689	Fungi	Basidiomycota	Microbotryomycetes	Leucosporidiales
DENOVO169	Fungi	Ascomycota
DENOVO1690	Unclassified
DENOVO1691	Fungi	Chytridiomycota
DENOVO1692	Fungi	Ascomycota	Dothideomycetes	Pleosporales
DENOVO1693	Unclassified
DENOVO1694	Fungi	Basidiomycota	Agaricomycetes	Agaricales	Clavariaceae
DENOVO1695	Fungi	Ascomycota	Leotiomycetes	Helotiales
DENOVO1696	Fungi	Ascomycota	Leotiomycetes	Helotiales
DENOVO1697	Fungi	Glomeromycota	Paraglomeromycetes	Paraglomerales	Paraglomeraceae	Paraglomus
DENOVO1698	Fungi	Ascomycota	Orbiliomycetes	Orbiliales	Orbiliaceae
DENOVO1699	Fungi	Basidiomycota	Agaricomycetes	Atheliales	Atheliaceae	Amphinema
DENOVO17	Fungi	Ascomycota	Dothideomycetes	Pleosporales	Pleosporaceae	Alternaria
DENOVO170	Unclassified
DENOVO1700	Unclassified
DENOVO1701	Fungi	Basidiomycota	Agaricomycetes	Cantharellales	incertae sedis	Minimedusa	polyspora	Minimedusa polyspora
DENOVO1702	Fungi	Ascomycota	Sordariomycetes	Chaetosphaeriales	Chaetosphaeriaceae
DENOVO1703	Fungi	Chytridiomycota	Rhizophlyctidomycetes	Rhizophlyctidales	Rhizophlyctidaceae	Rhizophlyctis	rosea	Rhizophlyctis rosea
DENOVO1704	Unclassified
DENOVO1705	Unclassified
DENOVO1706	Unclassified
DENOVO1707	Fungi
DENOVO1708	Fungi	Ascomycota	Leotiomycetes	Helotiales	Helotiaceae	Tetracladium
DENOVO1709	Unclassified
DENOVO171	Unclassified
DENOVO1710	Unclassified
DENOVO1711	Fungi	Ascomycota	Leotiomycetes	Helotiales
DENOVO1712	Fungi	Mortierellomycota	Mortierellomycetes	Mortierellales	Mortierellaceae	Mortierella
DENOVO1713	Unclassified
DENOVO1714	Fungi	Basidiomycota	Agaricomycetes	Agaricales	Entolomataceae	Clitopilus	hobsonii	Clitopilus hobsonii
DENOVO1715	Unclassified
DENOVO1716	Unclassified
DENOVO1717	Unclassified
DENOVO1718	Unclassified
DENOVO1719	Fungi
DENOVO172	Unclassified
DENOVO1720	Unclassified
DENOVO1721	Unclassified
DENOVO1722	Fungi	Basidiomycota	Agaricomycetes	Agaricales	Bolbitiaceae	Agrocybe	praecox	Agrocybe praecox
DENOVO1723	Fungi	Ascomycota	Dothideomycetes	Dothideales	Dothioraceae
DENOVO1724	Unclassified
DENOVO1725	Unclassified
DENOVO1726	Fungi	Ascomycota	Dothideomycetes	Pleosporales
DENOVO1727	Fungi	Ascomycota	Leotiomycetes	Helotiales	Helotiaceae
DENOVO1728	Unclassified
DENOVO1729	Unclassified
DENOVO173	Fungi	Ascomycota	Leotiomycetes	Helotiales	Myxotrichaceae	Oidiodendron
DENOVO1730	Fungi	Basidiomycota	Agaricomycetes	Sebacinales	Serendipitaceae
DENOVO1731	Fungi	Glomeromycota	Glomeromycetes	Glomerales	Glomeraceae
DENOVO1732	Fungi	Glomeromycota	Archaeosporomycetes	Archaeosporales	Archaeosporaceae
DENOVO1733	Fungi	Ascomycota	Dothideomycetes	Pleosporales
DENOVO1734	Unclassified
DENOVO1735	Fungi	Basidiomycota	Agaricomycetes	Agaricales	Tricholomataceae	Ampulloclitocybe	clavipes	Ampulloclitocybe clavipes
DENOVO1736	Unclassified
DENOVO1737	Fungi	Rozellomycota
DENOVO1738	Unclassified
DENOVO1739	Fungi	Glomeromycota	Archaeosporomycetes	Archaeosporales
DENOVO174	Unclassified
DENOVO1740	Rhizaria	Cercozoa
DENOVO1741	Unclassified
DENOVO1742	Unclassified
DENOVO1743	Fungi	Basidiomycota	Agaricomycetes	Agaricales	Psathyrellaceae	Coprinellus	xanthothrix	Coprinellus xanthothrix
DENOVO1744	Fungi	Ascomycota	Dothideomycetes	Pleosporales	Pleosporaceae	Alternaria
DENOVO1745	Fungi	Basidiomycota	Microbotryomycetes	Sporidiobolales	Sporidiobolaceae	Rhodosporidiobolus
DENOVO1746	Unclassified
DENOVO1747	Unclassified
DENOVO1748	Unclassified
DENOVO1749	Fungi	Ascomycota	Sordariomycetes	Hypocreales	Bionectriaceae
DENOVO175	Fungi	Ascomycota	Dothideomycetes	Pleosporales	Periconiaceae	Periconia
DENOVO1750	Unclassified
DENOVO1751	Fungi
DENOVO1752	Unclassified
DENOVO1753	Unclassified
DENOVO1754	Fungi
DENOVO1755	Fungi	Basidiomycota	Tremellomycetes	Filobasidiales	Filobasidiaceae	Filobasidium
DENOVO1756	Fungi	Ascomycota	Orbiliomycetes	Orbiliales
DENOVO1757	Fungi	Ascomycota	Pezizomycetes	Pezizales
DENOVO1758	Unclassified
DENOVO1759	Fungi	Ascomycota	Leotiomycetes	Helotiales	Hyaloscyphaceae
DENOVO176	Fungi	Ascomycota	Leotiomycetes	Helotiales	Helotiaceae	Articulospora
DENOVO1760	Unclassified
DENOVO1761	Unclassified
DENOVO1762	Unclassified
DENOVO1763	Unclassified
DENOVO1764	Fungi	Ascomycota	Eurotiomycetes	Chaetothyriales	Herpotrichiellaceae	Cladophialophora
DENOVO1765	Fungi
DENOVO1766	Fungi	Ascomycota	Leotiomycetes	Rhytismatales	Rhytismataceae	Coccomyces	dentatus	Coccomyces dentatus
DENOVO1767	Unclassified
DENOVO1768	Unclassified
DENOVO1769	Fungi	Ascomycota	Dothideomycetes	Capnodiales
DENOVO177	Unclassified
DENOVO1770	Unclassified
DENOVO1771	Fungi	Basidiomycota	Microbotryomycetes
DENOVO1772	Fungi	Ascomycota	Dothideomycetes	Pleosporales	Lophiostomataceae
DENOVO1773	Unclassified
DENOVO1774	Fungi	Basidiomycota	Tremellomycetes
DENOVO1775	Unclassified
DENOVO1776	Fungi	Chytridiomycota
DENOVO1777	Fungi
DENOVO1778	Fungi	Ascomycota	Sordariomycetes	Hypocreales
DENOVO1779	Fungi	Ascomycota	Eurotiomycetes	Chaetothyriales	Cyphellophoraceae	Cyphellophora
DENOVO178	Fungi	Chytridiomycota	Spizellomycetes	Spizellomycetales	Spizellomycetaceae	Spizellomyces
DENOVO1780	Unclassified
DENOVO1781	Fungi	Ascomycota	Sordariomycetes	Sordariales	Lasiosphaeriaceae	Podospora
DENOVO1782	Unclassified
DENOVO1783	Unclassified
DENOVO1784	Unclassified
DENOVO1785	Fungi
DENOVO1786	Fungi	Glomeromycota	Glomeromycetes	Glomerales	Glomeraceae	Funneliformis	mosseae	Funneliformis mosseae
DENOVO1787	Fungi			Chaetothyriales
DENOVO1788	Unclassified
DENOVO1789	Unclassified
DENOVO179	Fungi	Basidiomycota	Agaricomycetes	Agaricales	Clavariaceae	Clavulinopsis
DENOVO1790	Unclassified
DENOVO1791	Fungi	Ascomycota	Sordariomycetes	Hypocreales	incertae sedis
DENOVO1792	Fungi			Chaetothyriales
DENOVO1793	Unclassified
DENOVO1794	Fungi	Basidiomycota	Agaricomycetes	Auriculariales	Auriculariaceae
DENOVO1795	Unclassified
DENOVO1796	Unclassified
DENOVO1797	Unclassified
DENOVO1798	Unclassified
DENOVO1799	Fungi	Ascomycota	Sordariomycetes
DENOVO18	Fungi	Basidiomycota	Tremellomycetes	Cystofilobasidiales	Mrakiaceae	Mrakia
DENOVO180	Fungi	Ascomycota	Dothideomycetes	Dothideales	Aureobasidiaceae	Aureobasidium
DENOVO1801	Unclassified
DENOVO1802	Fungi	Basidiomycota	Tremellomycetes	Trichosporonales	Trichosporonaceae	Apiotrichum	scarabaeorum	Apiotrichum scarabaeorum
DENOVO1803	Fungi	Ascomycota	Saccharomycetes	Saccharomycetales	incertae sedis	Candida
DENOVO1804	Fungi	Ascomycota	Leotiomycetes	Helotiales
DENOVO1805	Unclassified
DENOVO1806	Unclassified
DENOVO1807	Fungi	Basidiomycota	Agaricomycetes	Agaricales	Agaricaceae	Coprinus	utrifer	Coprinopsis utrifer
DENOVO1808	Fungi	Ascomycota	Sordariomycetes
DENOVO1809	Fungi	Ascomycota	Leotiomycetes	Helotiales	Myxotrichaceae	Oidiodendron	maius	Oidiodendron maius
DENOVO181	Fungi	Ascomycota	Leotiomycetes	Helotiales	Hyaloscyphaceae
DENOVO1810	Fungi	Ascomycota	Sordariomycetes	Sordariales	Lasiosphaeriaceae	Schizothecium
DENOVO1811	Unclassified
DENOVO1812	Unclassified
DENOVO1813	Fungi	Basidiomycota	Agaricomycetes	Agaricales	Lycoperdaceae	Bovista
DENOVO1814	Unclassified
DENOVO1815	Unclassified
DENOVO1816	Unclassified
DENOVO1817	Fungi	Ascomycota	Leotiomycetes	Helotiales	incertae sedis	Cadophora
DENOVO1818	Fungi	Ascomycota	Leotiomycetes	Helotiales
DENOVO1819	Unclassified
DENOVO182	Fungi	Ascomycota							GS37
DENOVO1820	Fungi	Mortierellomycota	Mortierellomycetes	Mortierellales	Mortierellaceae	Mortierella
DENOVO1821	Unclassified
DENOVO1822	Unclassified
DENOVO1823	Fungi	Ascomycota	Sordariomycetes	Hypocreales	Stachybotryaceae	Myrothecium
DENOVO1824	Unclassified
DENOVO1825	Fungi	Ascomycota	Eurotiomycetes	Onygenales	Onygenaceae	Auxarthron	californiense	Auxarthron californiense
DENOVO1826	Unclassified
DENOVO1827	Unclassified
DENOVO1828	Fungi
DENOVO1829	Unclassified
DENOVO183	Fungi	Basidiomycota	Agaricomycetes	Agaricales	Psathyrellaceae	Psathyrella
DENOVO1830	Unclassified
DENOVO1831	Unclassified
DENOVO1832	Fungi	Chytridiomycota
DENOVO1833	Fungi	Glomeromycota	Archaeosporomycetes	Archaeosporales
DENOVO1834	Unclassified
DENOVO1835	Unclassified
DENOVO1836	Fungi	Basidiomycota	Agaricomycetes	Cantharellales	Ceratobasidiaceae
DENOVO1837	Fungi	Ascomycota	Sordariomycetes	Glomerellales	Glomerellaceae	Colletotrichum
DENOVO1838	Fungi	Basidiomycota	Agaricomycetes	Cantharellales	Ceratobasidiaceae
DENOVO1839	Fungi	Rozellomycota	incertae sedis						GS05
DENOVO184	Fungi	Mucoromycota	Mucoromycetes	Mucorales	Cunninghamellaceae	Absidia	cylindrospora	Absidia cylindrospora
DENOVO1840	Unclassified
DENOVO1841	Fungi	Ascomycota	Leotiomycetes	Helotiales
DENOVO1842	Unclassified
DENOVO1843	Fungi	Basidiomycota	Agaricomycetes	Sebacinales
DENOVO1844	Unclassified
DENOVO1845	Unclassified
DENOVO1846	Unclassified
DENOVO1847	Unclassified
DENOVO1848	Unclassified
DENOVO1849	Fungi	Ascomycota	Sordariomycetes
DENOVO185	Fungi	Blastocladiomycota
DENOVO1850	Unclassified
DENOVO1851	Fungi	Basidiomycota	Agaricomycetes	Thelephorales	Thelephoraceae
DENOVO1852	Fungi	Ascomycota	Sordariomycetes	Hypocreales	Nectriaceae	Cosmospora
DENOVO1853	Unclassified
DENOVO1854	Chromista
DENOVO1855	Fungi	Ascomycota	Sordariomycetes	Sordariales
DENOVO1856	Fungi	Ascomycota	Leotiomycetes	Helotiales
DENOVO1857	Unclassified
DENOVO1858	Fungi	Basidiomycota	Agaricomycetes	Agaricales	Strophariaceae	Deconica
DENOVO1859	Fungi	Ascomycota	Pezizomycetes	Pezizales	Pyronemataceae
DENOVO186	Fungi	Basidiomycota	Agaricomycetes	Agaricales	Entolomataceae	Entoloma
DENOVO1860	Fungi	Ascomycota	Sordariomycetes	Xylariales
DENOVO1861	Unclassified
DENOVO1862	Fungi	Ascomycota	Leotiomycetes	Helotiales
DENOVO1863	Unclassified
DENOVO1864	Fungi	Monoblepharomycota	Monoblepharidomycetes
DENOVO1865	Fungi	Ascomycota
DENOVO1866	Fungi	Basidiomycota	Tremellomycetes	Tremellales	Bulleribasidiaceae	Vishniacozyma
DENOVO1867	Unclassified
DENOVO1868	Fungi	Rozellomycota
DENOVO1869	Fungi	Ascomycota	Eurotiomycetes	Chaetothyriales	Herpotrichiellaceae	Exophiala
DENOVO187	Fungi	Basidiomycota	Agaricomycetes	Trechisporales	Hydnodontaceae
DENOVO1870	Unclassified
DENOVO1871	Fungi	Ascomycota	Leotiomycetes	Helotiales	Leotiaceae	Neobulgaria
DENOVO1872	Unclassified
DENOVO1873	Fungi	Ascomycota	Leotiomycetes	Helotiales	Hyaloscyphaceae	Hyaloscypha
DENOVO1874	Unclassified
DENOVO1875	Fungi	Glomeromycota	Glomeromycetes	Glomerales	Glomeraceae
DENOVO1876	Unclassified
DENOVO1877	Unclassified
DENOVO1878	Unclassified
DENOVO1879	Unclassified
DENOVO188	Unclassified
DENOVO1880	Unclassified
DENOVO1881	Fungi	Basidiomycota	Tremellomycetes	Tremellales	Trimorphomycetaceae	Trimorphomyces	papilionaceus	Trimorphomyces papilionaceus
DENOVO1882	Fungi	Basidiomycota	Tremellomycetes	Tremellales	Bulleribasidiaceae	Hannaella
DENOVO1883	Fungi	Ascomycota	Eurotiomycetes	Eurotiales	Aspergillaceae	Penicillium	simplicissimum	Penicillium simplicissimum
DENOVO1884	Fungi	Ascomycota	Leotiomycetes	Helotiales	Vibrisseaceae	Phialocephala
DENOVO1885	Unclassified
DENOVO1886	Unclassified
DENOVO1887	Fungi	Ascomycota	Sordariomycetes	Sordariales	Lasiosphaeriaceae
DENOVO1888	Unclassified
DENOVO1889	Fungi	Ascomycota
DENOVO189	Fungi	Basidiomycota	Agaricomycetes	Agaricales	Stephanosporaceae
DENOVO1890	Unclassified
DENOVO1891	Unclassified
DENOVO1892	Fungi	Ascomycota	Pezizomycetes	Pezizales	Pezizaceae	Peziza
DENOVO1893	Fungi	Ascomycota							GS37
DENOVO1894	Fungi	Ascomycota	Sordariomycetes	Hypocreales	incertae sedis	Sarocladium
DENOVO1895	Unclassified
DENOVO1896	Unclassified
DENOVO1897	Fungi	Chytridiomycota	Rhizophydiomycetes	Rhizophydiales	Rhizophydiaceae	Rhizophydium
DENOVO1898	Fungi	Glomeromycota	Glomeromycetes	Glomerales	Claroideoglomeraceae	Claroideoglomus
DENOVO1899	Unclassified
DENOVO19	Fungi	Ascomycota	Dothideomycetes	Pleosporales	Pleosporaceae	Stemphylium
DENOVO190	Unclassified
DENOVO1900	Fungi	Ascomycota	Sordariomycetes	Xylariales	Diatrypaceae	Diatrype
DENOVO1901	Unclassified
DENOVO1902	Unclassified
DENOVO1903	Unclassified
DENOVO1904	Unclassified
DENOVO1905	Fungi	Ascomycota	Leotiomycetes	Helotiales
DENOVO1906	Unclassified
DENOVO1907	Unclassified
DENOVO1908	Fungi	Ascomycota	Leotiomycetes	Helotiales
DENOVO1909	Unclassified
DENOVO191	Fungi	Basidiomycota	Agaricomycetes	Agaricales	Tricholomataceae	Delicatula
DENOVO1910	Unclassified
DENOVO1911	Unclassified
DENOVO1912	Unclassified
DENOVO1913	Unclassified
DENOVO1914	Unclassified
DENOVO1915	Fungi	Basidiomycota	Agaricomycetes	Agaricales	Entolomataceae
DENOVO1916	Fungi	Basidiomycota	Agaricomycetes	Agaricales	Stephanosporaceae	Cristinia	helvetica	Cristinia helvetica
DENOVO1917	Fungi	Basidiomycota	Agaricomycetes	Agaricales	Clavariaceae
DENOVO1918	Unclassified
DENOVO1919	Fungi	Basidiomycota	Agaricomycetes	Agaricales	Tricholomataceae	Paralepista	flaccida	Paralepista flaccida
DENOVO192	Fungi	Glomeromycota	Glomeromycetes	Glomerales	Claroideoglomeraceae	Claroideoglomus
DENOVO1920	Unclassified
DENOVO1921	Unclassified
DENOVO1922	Fungi	Ascomycota	Dothideomycetes	Capnodiales	Teratosphaeriaceae	Devriesia
DENOVO1923	Unclassified
DENOVO1924	Fungi	Ascomycota	Leotiomycetes	Helotiales	incertae sedis	Cadophora
DENOVO1925	Unclassified
DENOVO1926	Fungi	Ascomycota	Orbiliomycetes	Orbiliales	Orbiliaceae
DENOVO1927	Unclassified
DENOVO1928	Fungi	Basidiomycota	Agaricomycetes	Boletales	Tapinellaceae	Tapinella	atrotomentosa	Tapinella atrotomentosa
DENOVO1929	Unclassified
DENOVO193	Unclassified
DENOVO1930	Unclassified
DENOVO1931	Fungi	Basidiomycota	Agaricomycetes	Agaricales	Lycoperdaceae	Lycoperdon	pyriforme	Lycoperdon pyriforme
DENOVO1932	Fungi	Ascomycota	Saccharomycetes	Saccharomycetales	Lipomycetaceae	Lipomyces	lipofer	Lipomyces lipofer
DENOVO1933	Unclassified
DENOVO1934	Unclassified
DENOVO1935	Unclassified
DENOVO1936	Fungi	Basidiomycota	Microbotryomycetes	Sporidiobolales
DENOVO1937	Fungi	Ascomycota	Sordariomycetes	Hypocreales	Clavicipitaceae	Metarhizium
DENOVO1938	Unclassified
DENOVO1939	Unclassified
DENOVO194	Unclassified
DENOVO1940	Unclassified
DENOVO1941	Fungi	Glomeromycota	Glomeromycetes	Glomerales
DENOVO1942	Fungi	Ascomycota	Lecanoromycetes
DENOVO1943	Fungi	Chytridiomycota
DENOVO1944	Unclassified
DENOVO1945	Fungi	Ascomycota	Dothideomycetes	Pleosporales	Cucurbitariaceae	Pyrenochaetopsis
DENOVO1946	Unclassified
DENOVO1947	Unclassified
DENOVO1948	Fungi	Ascomycota	Leotiomycetes	Helotiales
DENOVO1949	Unclassified
DENOVO195	Fungi	Mortierellomycota	Mortierellomycetes	Mortierellales	Mortierellaceae	Mortierella	parvispora	Mortierella parvispora
DENOVO1950	Unclassified
DENOVO1951	Unclassified
DENOVO1952	Fungi	Basidiomycota	Agaricomycetes	Agaricales	Clavariaceae
DENOVO1953	Fungi	Basidiomycota	Agaricomycetes	Agaricales	Clavariaceae
DENOVO1954	Unclassified
DENOVO1955	Unclassified
DENOVO1956	Unclassified
DENOVO1957	Unclassified
DENOVO1958	Unclassified
DENOVO1959	Unclassified
DENOVO196	Fungi	Mortierellomycota	Mortierellomycetes	Mortierellales	Mortierellaceae	Mortierella	parvispora	Mortierella parvispora
DENOVO1960	Unclassified
DENOVO1961	Fungi	Basidiomycota	Agaricomycetes	Atheliales	Atheliaceae
DENOVO1962	Unclassified
DENOVO1963	Fungi	Ascomycota	Sordariomycetes	Hypocreales
DENOVO1964	Unclassified
DENOVO1965	Unclassified
DENOVO1966	Unclassified
DENOVO1967	Unclassified
DENOVO1968	Unclassified
DENOVO1969	Fungi	Ascomycota	Dothideomycetes	Pleosporales	Lentitheciaceae
DENOVO197	Unclassified
DENOVO1970	Unclassified
DENOVO1971	Rhizaria	Cercozoa
DENOVO1972	Fungi	Ascomycota	Sordariomycetes	Xylariales	Sporocadaceae	Pestalotiopsis
DENOVO1973	Unclassified
DENOVO1974	Fungi	Basidiomycota	Agaricomycetes	Hymenochaetales	Schizoporaceae	Xylodon
DENOVO1975	Fungi	Ascomycota	Sordariomycetes	Hypocreales
DENOVO1976	Fungi	Chytridiomycota	Rhizophlyctidomycetes	Rhizophlyctidales	Rhizophlyctidaceae	Rhizophlyctis	rosea	Rhizophlyctis rosea
DENOVO1977	Fungi	Mortierellomycota	Mortierellomycetes	Mortierellales	Mortierellaceae	Mortierella
DENOVO1978	Unclassified
DENOVO1979	Unclassified
DENOVO198	Fungi	Mucoromycota	Mucoromycetes	Mucorales	Mucoraceae	Mucor	hiemalis	Mucor hiemalis
DENOVO1980	Fungi	Ascomycota	Dothideomycetes	Pleosporales
DENOVO1981	Unclassified
DENOVO1982	Unclassified
DENOVO1983	Unclassified
DENOVO1984	Unclassified
DENOVO1985	Unclassified
DENOVO1986	Fungi	Basidiomycota	Agaricomycetes	Agaricales	Psathyrellaceae	Coprinellus	disseminatus	Coprinellus disseminatus
DENOVO1987	Unclassified
DENOVO1988	Fungi	Ascomycota	Dothideomycetes
DENOVO1989	Fungi	Glomeromycota	Glomeromycetes	Glomerales	Glomeraceae
DENOVO199	Fungi	Ascomycota	Leotiomycetes	Helotiales
DENOVO1990	Fungi	Basidiomycota	Tremellomycetes	Tremellales
DENOVO1991	Fungi	Ascomycota	Dothideomycetes
DENOVO1992	Unclassified
DENOVO1993	Unclassified
DENOVO1994	Unclassified
DENOVO1995	Unclassified
DENOVO1996	Fungi	Basidiomycota	Agaricomycetes	Agaricales
DENOVO1997	Unclassified
DENOVO1998	Unclassified
DENOVO1999	Alveolata	Ciliophora
DENOVO2	Fungi	Ascomycota	Dothideomycetes	Capnodiales	Cladosporiaceae	Cladosporium
DENOVO20	Fungi	Ascomycota	Sordariomycetes	Sordariales	Lasiosphaeriaceae	Podospora
DENOVO200	Unclassified
DENOVO2000	Unclassified
DENOVO2001	Fungi	Ascomycota	Leotiomycetes	Helotiales	Hyaloscyphaceae	Cistella
DENOVO2002	Unclassified
DENOVO2003	Unclassified
DENOVO2004	Unclassified
DENOVO2005	Unclassified
DENOVO2006	Fungi	Basidiomycota	Agaricomycetes	Amylocorticiales	Amylocorticiaceae	Amylocorticiellum	molle	Amylocorticiellum molle
DENOVO2007	Unclassified
DENOVO2008	Unclassified
DENOVO2009	Unclassified
DENOVO201	Fungi	Glomeromycota	Paraglomeromycetes	Paraglomerales
DENOVO2010	Unclassified
DENOVO2011	Fungi	Ascomycota	Sordariomycetes	Hypocreales
DENOVO2012	Unclassified
DENOVO2013	Unclassified
DENOVO2014	Unclassified
DENOVO2015	Unclassified
DENOVO2016	Fungi	Ascomycota	Sordariomycetes	Hypocreales	Clavicipitaceae
DENOVO2017	Fungi	Ascomycota
DENOVO2018	Unclassified
DENOVO2019	Fungi	Ascomycota	Sordariomycetes	Sordariales	Chaetomiaceae
DENOVO202	Fungi	Ascomycota	Leotiomycetes	Helotiales	incertae sedis	Chalara
DENOVO2020	Fungi	Rozellomycota
DENOVO2021	Fungi	Basidiomycota	Agaricomycetes	Corticiales
DENOVO2022	Unclassified
DENOVO2023	Unclassified
DENOVO2024	Unclassified
DENOVO2025	Unclassified
DENOVO2026	Unclassified
DENOVO2027	Unclassified
DENOVO2028	Unclassified
DENOVO2029	Fungi	Ascomycota	Dothideomycetes	Pleosporales
DENOVO203	Fungi	Basidiomycota	Microbotryomycetes	Leucosporidiales	Leucosporidiaceae	Leucosporidium
DENOVO2030	Fungi	Rozellomycota	incertae sedis						GS04
DENOVO2031	Unclassified
DENOVO2032	Unclassified
DENOVO2033	Fungi	Glomeromycota	Archaeosporomycetes	Archaeosporales	Archaeosporaceae	Archaeospora
DENOVO2034	Unclassified
DENOVO2035	Unclassified
DENOVO2036	Unclassified
DENOVO2037	Unclassified
DENOVO2038	Fungi	Ascomycota	Dothideomycetes	Pleosporales	Cucurbitariaceae
DENOVO2039	Unclassified
DENOVO204	Fungi	Ascomycota	Sordariomycetes
DENOVO2040	Fungi
DENOVO2041	Fungi	Ascomycota	Sordariomycetes	Glomerellales	Plectosphaerellaceae	Plectosphaerella
DENOVO2042	Fungi	Basidiomycota
DENOVO2043	Unclassified
DENOVO2044	Unclassified
DENOVO2045	Fungi	Ascomycota	Leotiomycetes	Helotiales	Helotiaceae	Tetracladium
DENOVO2046	Unclassified
DENOVO2047	Unclassified
DENOVO2048	Fungi	Glomeromycota	Glomeromycetes	Glomerales	Glomeraceae
DENOVO2049	Unclassified
DENOVO205	Fungi	Basidiomycota	Agaricomycetes	Agaricales
DENOVO2050	Unclassified
DENOVO2051	Unclassified
DENOVO2052	Fungi	Basidiomycota	Agaricomycetes	Agaricales	Tricholomataceae	Mycena
DENOVO2053	Fungi	Ascomycota	Sordariomycetes	Hypocreales	Nectriaceae	Stephanonectria	keithii	Stephanonectria keithii
DENOVO2054	Fungi	Basidiomycota	Tremellomycetes	Tremellales	Trimorphomycetaceae	Trimorphomyces	papilionaceus	Trimorphomyces papilionaceus
DENOVO2055	Unclassified
DENOVO2056	Unclassified
DENOVO2057	Unclassified
DENOVO2058	Fungi	Ascomycota	Sordariomycetes	Sordariales	Lasiosphaeriaceae	Podospora
DENOVO2059	Fungi	Mortierellomycota	Mortierellomycetes	Mortierellales	Mortierellaceae	Mortierella
DENOVO206	Fungi	Basidiomycota	Pucciniomycetes
DENOVO2060	Fungi	Ascomycota	Sordariomycetes	Sordariales	Chaetomiaceae	Dichotomopilus
DENOVO2061	Unclassified
DENOVO2062	Fungi	Ascomycota	Sordariomycetes	Hypocreales	Nectriaceae	Fusarium	solani	Fusarium solani
DENOVO2063	Unclassified
DENOVO2064	Fungi	Basidiomycota	Agaricomycetes	Agaricales	Strophariaceae	Stropharia
DENOVO2065	Unclassified
DENOVO2066	Unclassified
DENOVO2068	Fungi	Ascomycota	Dothideomycetes	Pleosporales
DENOVO2069	Fungi	Ascomycota	Dothideomycetes	Pleosporales
DENOVO207	Unclassified
DENOVO2070	Unclassified
DENOVO2071	Fungi	Rozellomycota	incertae sedis						GS07
DENOVO2072	Fungi	Glomeromycota	Glomeromycetes	Gigasporales	Gigasporaceae	Scutellospora
DENOVO2073	Unclassified
DENOVO2074	Fungi	Ascomycota	Sordariomycetes	Hypocreales	Stachybotryaceae	Myrothecium
DENOVO2075	Fungi	Ascomycota	Sordariomycetes	Sordariales
DENOVO2076	Unclassified
DENOVO2077	Fungi	Rozellomycota
DENOVO2078	Fungi	Basidiomycota	Agaricomycetes	Sebacinales	Serendipitaceae
DENOVO2079	Fungi	Basidiomycota	Agaricomycetes	Agaricales	Pluteaceae	Pluteus
DENOVO208	Fungi	Ascomycota	Xylonomycetes						GS34
DENOVO2080	Unclassified
DENOVO2081	Unclassified
DENOVO2082	Fungi	Basidiomycota	Agaricomycetes	Polyporales
DENOVO2083	Unclassified
DENOVO2084	Fungi	Ascomycota	Eurotiomycetes	Chaetothyriales	Herpotrichiellaceae	Exophiala
DENOVO2085	Fungi	Basidiomycota	Agaricomycetes
DENOVO2086	Unclassified
DENOVO2087	Unclassified
DENOVO2088	Fungi	Ascomycota	Leotiomycetes	Thelebolales	Pseudeurotiaceae	Gymnostellatospora
DENOVO2089	Unclassified
DENOVO209	Fungi	Basidiomycota	Agaricomycetes	Agaricales	Clavariaceae	Clavaria
DENOVO2090	Unclassified
DENOVO2091	Unclassified
DENOVO2092	Unclassified
DENOVO2093	Fungi	Ascomycota	Eurotiomycetes	Eurotiales	Aspergillaceae	Penicillium
DENOVO2094	Unclassified
DENOVO2095	Fungi	Ascomycota	Sordariomycetes	Hypocreales	Cordycipitaceae	Lecanicillium
DENOVO2096	Unclassified
DENOVO2097	Unclassified
DENOVO2098	Unclassified
DENOVO2099	Unclassified
DENOVO21	Fungi	Ascomycota	Dothideomycetes	Pleosporales	Didymellaceae
DENOVO210	Unclassified
DENOVO2100	Unclassified
DENOVO2101	Unclassified
DENOVO2102	Unclassified
DENOVO2103	Fungi	Ascomycota	Orbiliomycetes	Orbiliales	Orbiliaceae
DENOVO2104	Unclassified
DENOVO2105	Unclassified
DENOVO2106	Plantae	Chlorophyta	Trebouxiophyceae	Trebouxiales	Trebouxiaceae	Trebouxia
DENOVO2107	Unclassified
DENOVO2108	Fungi	Ascomycota	Sordariomycetes	Sordariales	Lasiosphaeriaceae	Podospora
DENOVO2109	Unclassified
DENOVO211	Fungi	Ascomycota	Dothideomycetes	Pleosporales	Didymellaceae
DENOVO2110	Unclassified
DENOVO2111	Fungi	Glomeromycota	Paraglomeromycetes	Paraglomerales
DENOVO2112	Unclassified
DENOVO2113	Fungi	Basidiomycota	Agaricomycetes	Agaricales	Pleurotaceae
DENOVO2114	Unclassified
DENOVO2115	Fungi	Basidiomycota	Agaricomycetes	Thelephorales	Thelephoraceae
DENOVO2116	Fungi	Mucoromycota	Mucoromycetes	Mucorales	Backusellaceae	Backusella	recurva	Backusella recurva
DENOVO2117	Unclassified
DENOVO2118	Unclassified
DENOVO2119	Fungi	Ascomycota	Sordariomycetes
DENOVO212	Unclassified
DENOVO2120	Unclassified
DENOVO2121	Unclassified
DENOVO2122	Fungi	Ascomycota	Sordariomycetes	Hypocreales
DENOVO2123	Fungi	Glomeromycota	Glomeromycetes	Glomerales	Claroideoglomeraceae	Claroideoglomus
DENOVO2124	Unclassified
DENOVO2125	Unclassified
DENOVO2126	Unclassified
DENOVO2127	Fungi
DENOVO2129	Unclassified
DENOVO213	Fungi	Ascomycota	Dothideomycetes	Pleosporales	Periconiaceae	Periconia
DENOVO2130	Unclassified
DENOVO2131	Fungi	Ascomycota	Eurotiomycetes	Chaetothyriales	Herpotrichiellaceae	Exophiala
DENOVO2132	Fungi
DENOVO2133	Unclassified
DENOVO2134	Unclassified
DENOVO2135	Unclassified
DENOVO2136	Unclassified
DENOVO2137	Unclassified
DENOVO2139	Fungi	Ascomycota	Leotiomycetes	Helotiales
DENOVO214	Fungi	Ascomycota	Dothideomycetes	Pleosporales
DENOVO2140	Unclassified
DENOVO2141	Fungi
DENOVO2142	Fungi	Glomeromycota	Glomeromycetes	Glomerales	Glomeraceae	Glomus	invermaium	Glomus invermaium
DENOVO2143	Unclassified
DENOVO2145	Unclassified
DENOVO2146	Unclassified
DENOVO2147	Unclassified
DENOVO2148	Unclassified
DENOVO2149	Unclassified
DENOVO215	Fungi	Mortierellomycota	Mortierellomycetes	Mortierellales	Mortierellaceae	Mortierella
DENOVO2150	Unclassified
DENOVO2151	Fungi	Ascomycota	Sordariomycetes	Magnaporthales	Magnaporthaceae
DENOVO2152	Fungi	Glomeromycota	Glomeromycetes	Glomerales	Claroideoglomeraceae	Claroideoglomus
DENOVO2153	Unclassified
DENOVO2154	Fungi	Ascomycota	Sordariomycetes	Xylariales	Diatrypaceae
DENOVO2155	Unclassified
DENOVO2156	Unclassified
DENOVO2157	Fungi	Ascomycota	Orbiliomycetes	Orbiliales	Orbiliaceae
DENOVO2158	Unclassified
DENOVO2159	Unclassified
DENOVO216	Fungi	Entorrhizomycota	Entorrhizomycetes	Entorrhizales	Entorrhizaceae	Entorrhiza	tenuis	Entorrhiza tenuis
DENOVO2160	Fungi	Ascomycota	Dothideomycetes
DENOVO2161	Unclassified
DENOVO2162	Fungi	Chytridiomycota
DENOVO2163	Unclassified
DENOVO2164	Unclassified
DENOVO2165	Unclassified
DENOVO2166	Unclassified
DENOVO2167	Fungi	Rozellomycota	incertae sedis						GS11
DENOVO2168	Unclassified
DENOVO2169	Unclassified
DENOVO2170	Unclassified
DENOVO2171	Unclassified
DENOVO2172	Unclassified
DENOVO2173	Unclassified
DENOVO2174	Fungi	Ascomycota	Pezizomycetes	Pezizales	Pyronemataceae	Scutellinia
DENOVO2175	Fungi
DENOVO2176	Fungi	Basidiomycota	Agaricomycetes	Agaricales	Entolomataceae	Leptonia	occidentalis	Leptonia occidentalis
DENOVO2177	Fungi	Ascomycota	Saccharomycetes	Saccharomycetales	Saccharomycetaceae
DENOVO2178	Unclassified
DENOVO2179	Fungi	Ascomycota	Dothideomycetes	Pleosporales	Trematosphaeriaceae	Trematosphaeria	pertusa	Trematosphaeria pertusa
DENOVO218	Fungi	Ascomycota	Dothideomycetes	Pleosporales	Lindgomycetaceae	Clohesyomyces
DENOVO2181	Fungi	Ascomycota	Sordariomycetes	Coniochaetales	Coniochaetaceae	Coniochaeta
DENOVO2182	Fungi	Ascomycota	Leotiomycetes
DENOVO2183	Unclassified
DENOVO2184	Unclassified
DENOVO2185	Unclassified
DENOVO2186	Unclassified
DENOVO2187	Unclassified
DENOVO2188	Unclassified
DENOVO2189	Fungi	Basidiomycota	Agaricomycetes	Agaricales	Entolomataceae	Entoloma
DENOVO219	Fungi	Ascomycota	Sordariomycetes	Sordariales	incertae sedis	Conlarium
DENOVO2190	Unclassified
DENOVO2191	Unclassified
DENOVO2192	Fungi	Ascomycota	Sordariomycetes	Hypocreales	Hypocreaceae	Trichoderma
DENOVO2193	Fungi	Glomeromycota	Archaeosporomycetes	Archaeosporales	Archaeosporaceae	Archaeospora
DENOVO2194	Unclassified
DENOVO2195	Unclassified
DENOVO2196	Unclassified
DENOVO2197	Unclassified
DENOVO2198	Unclassified
DENOVO2199	Fungi	Ascomycota	Geoglossomycetes	Geoglossales	Geoglossaceae	Geoglossum
DENOVO22	Fungi	Mortierellomycota	Mortierellomycetes	Mortierellales	Mortierellaceae	Mortierella	elongata	Mortierella elongata
DENOVO220	Fungi	Ascomycota	Leotiomycetes	Helotiales
DENOVO2200	Unclassified
DENOVO2201	Unclassified
DENOVO2202	Unclassified
DENOVO2203	Fungi	Ascomycota	Sordariomycetes	Hypocreales
DENOVO2204	Unclassified
DENOVO2205	Unclassified
DENOVO2206	Fungi	Ascomycota	Dothideomycetes	Pleosporales	Pleosporaceae
DENOVO2207	Fungi	Ascomycota	Geoglossomycetes	Geoglossales	Geoglossaceae	Glutinoglossum	glutinosum	Glutinoglossum glutinosum
DENOVO2208	Unclassified
DENOVO2209	Unclassified
DENOVO221	Fungi	Basidiomycota	Tremellomycetes	Filobasidiales	Filobasidiaceae	Goffeauzyma	gilvescens	Goffeauzyma gilvescens
DENOVO2210	Unclassified
DENOVO2211	Unclassified
DENOVO2212	Fungi	Basidiomycota	Tremellomycetes	Cystofilobasidiales	Cystofilobasidiaceae	Cystofilobasidium	capitatum	Cystofilobasidium capitatum
DENOVO2213	Fungi	Basidiomycota	Agaricomycetes	Sebacinales
DENOVO2214	Unclassified
DENOVO2215	Fungi	Ascomycota	Lecanoromycetes
DENOVO2216	Rhizaria	Cercozoa
DENOVO2217	Fungi	Glomeromycota	Glomeromycetes	Glomerales	Glomeraceae
DENOVO2218	Unclassified
DENOVO2219	Unclassified
DENOVO222	Fungi	Ascomycota	Sordariomycetes	Sordariales	Lasiosphaeriaceae	Podospora
DENOVO2220	Unclassified
DENOVO2221	Unclassified
DENOVO2222	Fungi	Basidiomycota	Agaricomycetes	Agaricales
DENOVO2223	Unclassified
DENOVO2224	Unclassified
DENOVO2225	Fungi	Ascomycota	Dothideomycetes	Pleosporales
DENOVO2226	Fungi	Ascomycota	Dothideomycetes	Pleosporales	Pleosporaceae	Stemphylium
DENOVO2227	Unclassified
DENOVO2228	Fungi	Glomeromycota	Glomeromycetes	Gigasporales	Gigasporaceae	Scutellospora
DENOVO2229	Fungi
DENOVO223	Unclassified
DENOVO2230	Fungi	Basidiomycota	Agaricomycetes	Sebacinales	Serendipitaceae
DENOVO2231	Fungi	Basidiomycota	Tremellomycetes
DENOVO2232	Unclassified
DENOVO2233	Unclassified
DENOVO2234	Unclassified
DENOVO2235	Unclassified
DENOVO2236	Unclassified
DENOVO2237	Unclassified
DENOVO2238	Unclassified
DENOVO2239	Unclassified
DENOVO224	Fungi	Ascomycota	Dothideomycetes	Pleosporales
DENOVO2240	Fungi	Ascomycota	Dothideomycetes	Pleosporales	Pleosporaceae
DENOVO2241	Fungi	Ascomycota	Sordariomycetes	Hypocreales
DENOVO2242	Unclassified
DENOVO2243	Unclassified
DENOVO2244	Unclassified
DENOVO2245	Unclassified
DENOVO2246	Fungi	Ascomycota	Dothideomycetes	Pleosporales	Sporormiaceae
DENOVO2247	Fungi	Ascomycota	Archaeorhizomycetes	Archaeorhizomycetales	Archaeorhizomycetaceae	Archaeorhizomyces
DENOVO2248	Fungi
DENOVO2249	Unclassified
DENOVO225	Unclassified
DENOVO2250	Unclassified
DENOVO2251	Fungi	Ascomycota	Dothideomycetes	Pleosporales	Didymellaceae	Phoma
DENOVO2252	Fungi	Basidiomycota	Agaricomycetes	Agaricales	Clavariaceae
DENOVO2253	Unclassified
DENOVO2254	Fungi	Basidiomycota
DENOVO2255	Fungi	Basidiomycota	Agaricomycetes	Agaricales	Entolomataceae	Entoloma
DENOVO2256	Unclassified
DENOVO2257	Fungi	Ascomycota	Leotiomycetes	Helotiales
DENOVO2258	Unclassified
DENOVO2259	Unclassified
DENOVO226	Fungi	Basidiomycota	Agaricomycetes	Agaricales	Clavariaceae	Ramariopsis
DENOVO2260	Fungi	Ascomycota	Sordariomycetes	Sordariales	Lasiosphaeriaceae
DENOVO2261	Unclassified
DENOVO2262	Unclassified
DENOVO2263	Fungi
DENOVO2264	Fungi	Ascomycota	Dothideomycetes
DENOVO2265	Unclassified
DENOVO2266	Unclassified
DENOVO2267	Fungi	Basidiomycota	Agaricomycetes	Agaricales	Entolomataceae	Entoloma
DENOVO2268	Fungi	Ascomycota	Eurotiomycetes	Eurotiales	Aspergillaceae	Penicillium
DENOVO2269	Fungi	Ascomycota	Sordariomycetes	Hypocreales	Bionectriaceae	Valsonectria	pulchella	Valsonectria pulchella
DENOVO227	Fungi	Chytridiomycota	Spizellomycetes	Spizellomycetales	Spizellomycetaceae	Spizellomyces
DENOVO2270	Fungi
DENOVO2271	Fungi	Glomeromycota	Glomeromycetes	Glomerales	Glomeraceae	Rhizophagus
DENOVO2272	Unclassified
DENOVO2273	Fungi	Ascomycota	Leotiomycetes	Thelebolales	Pseudeurotiaceae	Gymnostellatospora
DENOVO2274	Unclassified
DENOVO2275	Fungi	Basidiomycota
DENOVO2276	Unclassified
DENOVO2277	Fungi
DENOVO2278	Fungi	Basidiomycota
DENOVO2279	Unclassified
DENOVO228	Unclassified
DENOVO2280	Fungi	Mortierellomycota	Mortierellomycetes	Mortierellales	Mortierellaceae	Mortierella
DENOVO2281	Fungi	Ascomycota
DENOVO2282	Unclassified
DENOVO2283	Unclassified
DENOVO2284	Fungi	Ascomycota	Sordariomycetes	Chaetosphaeriales	Chaetosphaeriaceae	Dinemasporium
DENOVO2285	Fungi	Basidiomycota	Tremellomycetes
DENOVO2286	Unclassified
DENOVO2287	Unclassified
DENOVO2288	Fungi	Mortierellomycota	Mortierellomycetes	Mortierellales	Mortierellaceae	Mortierella
DENOVO2289	Fungi	Ascomycota	Sordariomycetes	Hypocreales
DENOVO229	Fungi	Mortierellomycota	Mortierellomycetes	Mortierellales	Mortierellaceae	Mortierella
DENOVO2290	Fungi	Ascomycota	Dothideomycetes	Pleosporales
DENOVO2291	Unclassified
DENOVO2292	Fungi	Ascomycota	Orbiliomycetes
DENOVO2293	Fungi	Basidiomycota	Agaricomycetes	Agaricales	Entolomataceae
DENOVO2294	Fungi	Rozellomycota
DENOVO2295	Unclassified
DENOVO2296	Unclassified
DENOVO2297	Unclassified
DENOVO2298	Fungi	Ascomycota	Leotiomycetes	Helotiales	Hyaloscyphaceae	Lachnum
DENOVO2299	Unclassified
DENOVO23	Fungi	Ascomycota	Sordariomycetes	Hypocreales
DENOVO230	Fungi	Ascomycota	Sordariomycetes	Xylariales	Apiosporaceae	Arthrinium
DENOVO2300	Unclassified
DENOVO2301	Fungi	Basidiomycota	Agaricomycetes	Hymenochaetales	Hymenochaetaceae	Phellinopsis
DENOVO2302	Unclassified
DENOVO2303	Unclassified
DENOVO2304	Fungi	Rozellomycota
DENOVO2305	Unclassified
DENOVO2306	Unclassified
DENOVO2307	Unclassified
DENOVO2308	Unclassified
DENOVO2309	Fungi	Basidiomycota	Agaricomycetes	Agaricales	Psathyrellaceae	Psathyrella
DENOVO231	Fungi	Basidiomycota	Agaricomycetes	Tremellodendropsidales
DENOVO2310	Unclassified
DENOVO2311	Fungi	Glomeromycota	Glomeromycetes	Glomerales	Claroideoglomeraceae	Claroideoglomus
DENOVO2312	Fungi	Basidiomycota	Agaricomycetes	Agaricales	Cortinariaceae	Cortinarius
DENOVO2313	Unclassified
DENOVO2314	Unclassified
DENOVO2315	Unclassified
DENOVO2316	Unclassified
DENOVO2317	Unclassified
DENOVO2318	Unclassified
DENOVO2319	Unclassified
DENOVO232	Fungi	Ascomycota	Dothideomycetes	Pleosporales	Pleosporaceae
DENOVO2320	Unclassified
DENOVO2321	Fungi	Ascomycota	Sordariomycetes	Hypocreales	Nectriaceae	Cosmospora
DENOVO2322	Unclassified
DENOVO2323	Unclassified
DENOVO2324	Unclassified
DENOVO2325	Fungi	Ascomycota	Archaeorhizomycetes	Archaeorhizomycetales	Archaeorhizomycetaceae	Archaeorhizomyces
DENOVO2326	Unclassified
DENOVO2327	Unclassified
DENOVO2328	Unclassified
DENOVO2329	Fungi	Glomeromycota	Glomeromycetes	Diversisporales	Diversisporaceae
DENOVO233	Fungi	Basidiomycota	Tremellomycetes	Tremellales	Bulleribasidiaceae	Vishniacozyma
DENOVO2330	Unclassified
DENOVO2331	Unclassified
DENOVO2332	Fungi	Ascomycota	Sordariomycetes	Hypocreales	incertae sedis	Trichothecium
DENOVO2333	Unclassified
DENOVO2334	Unclassified
DENOVO2335	Unclassified
DENOVO2336	Fungi	Ascomycota	Dothideomycetes	Pleosporales
DENOVO2337	Unclassified
DENOVO2338	Fungi	Ascomycota	Dothideomycetes
DENOVO2339	Unclassified
DENOVO234	Fungi	Ascomycota	Sordariomycetes	Hypocreales	Nectriaceae	Ilyonectria
DENOVO2340	Fungi	Ascomycota	Dothideomycetes	Pleosporales	Sporormiaceae	Preussia
DENOVO2341	Unclassified
DENOVO2342	Fungi
DENOVO2343	Unclassified
DENOVO2344	Fungi	Basidiomycota	Agaricomycetes	Trechisporales
DENOVO2345	Unclassified
DENOVO2346	Unclassified
DENOVO2347	Unclassified
DENOVO2348	Fungi	Basidiomycota	Cystobasidiomycetes	Cystobasidiales	Cystobasidiaceae	Cystobasidium
DENOVO2349	Fungi	Ascomycota	Sordariomycetes	Phomatosporales	Phomatosporaceae	Phomatospora	striatigera	Phomatospora striatigera
DENOVO235	Fungi	Mucoromycota	Mucoromycetes	Mucorales	Cunninghamellaceae	Absidia	glauca	Absidia glauca
DENOVO2350	Fungi
DENOVO2351	Unclassified
DENOVO2352	Fungi	Chytridiomycota
DENOVO2353	Unclassified
DENOVO2354	Unclassified
DENOVO2355	Unclassified
DENOVO2356	Unclassified
DENOVO2357	Fungi	Basidiomycota	Agaricomycetes	Agaricales	Entolomataceae	Entoloma
DENOVO2358	Unclassified
DENOVO2359	Unclassified
DENOVO236	Unclassified
DENOVO2360	Unclassified
DENOVO2361	Fungi	Ascomycota	Leotiomycetes	Helotiales
DENOVO2362	Unclassified
DENOVO2363	Fungi	Basidiomycota	Agaricostilbomycetes
DENOVO2364	Unclassified
DENOVO2365	Unclassified
DENOVO2366	Fungi	Rozellomycota
DENOVO2367	Unclassified
DENOVO2368	Unclassified
DENOVO2369	Fungi	Rozellomycota	incertae sedis						GS09
DENOVO237	Fungi	Ascomycota	Sordariomycetes
DENOVO2370	Unclassified
DENOVO2372	Fungi	Ascomycota	Leotiomycetes	Helotiales
DENOVO2373	Fungi	Basidiomycota	Microbotryomycetes	Microbotryales	Microbotryaceae	Microbotryum
DENOVO2374	Unclassified
DENOVO2375	Unclassified
DENOVO2376	Unclassified
DENOVO2377	Unclassified
DENOVO2378	Unclassified
DENOVO2379	Fungi	Glomeromycota	Glomeromycetes	Glomerales	Glomeraceae
DENOVO238	Fungi	Ascomycota	Eurotiomycetes	Chaetothyriales	Herpotrichiellaceae	Capronia
DENOVO2380	Unclassified
DENOVO2381	Unclassified
DENOVO2382	Unclassified
DENOVO2383	Fungi	Ascomycota	Sordariomycetes	Xylariales	Diatrypaceae	Diatrype	stigma	Diatrype stigma
DENOVO2384	Unclassified
DENOVO2385	Fungi	Ascomycota
DENOVO2386	Fungi	Ascomycota
DENOVO2387	Unclassified
DENOVO2388	Unclassified
DENOVO2389	Fungi	Basidiomycota	Agaricomycetes	Thelephorales	Thelephoraceae	Pseudotomentella
DENOVO239	Unclassified
DENOVO2390	Unclassified
DENOVO2391	Unclassified
DENOVO2392	Fungi	Ascomycota	Sordariomycetes	Microascales
DENOVO2393	Unclassified
DENOVO2394	Fungi	Basidiomycota	Agaricomycetes	Agaricales	Entolomataceae	Clitocella	popinalis	Clitocella popinalis
DENOVO2395	Unclassified
DENOVO2396	Unclassified
DENOVO2397	Fungi	Ascomycota	Eurotiomycetes	Chaetothyriales
DENOVO2398	Fungi	Ascomycota	Leotiomycetes	Helotiales
DENOVO2399	Unclassified
DENOVO24	Fungi	Ascomycota	Eurotiomycetes	Chaetothyriales	Herpotrichiellaceae	Exophiala
DENOVO240	Unclassified
DENOVO2400	Fungi	Ascomycota	Leotiomycetes	Helotiales	incertae sedis
DENOVO2401	Unclassified
DENOVO2402	Unclassified
DENOVO2403	Unclassified
DENOVO2404	Unclassified
DENOVO2405	Unclassified
DENOVO2406	Fungi	Glomeromycota	Glomeromycetes	Diversisporales	Diversisporaceae
DENOVO2407	Unclassified
DENOVO2408	Unclassified
DENOVO2409	Unclassified
DENOVO241	Fungi	Basidiomycota	Agaricomycetes
DENOVO2410	Fungi	Ascomycota	Eurotiomycetes	Eurotiales	Trichocomaceae	Talaromyces
DENOVO2411	Unclassified
DENOVO2412	Fungi	Glomeromycota	Archaeosporomycetes	Archaeosporales	Archaeosporaceae
DENOVO2413	Unclassified
DENOVO2414	Unclassified
DENOVO2415	Unclassified
DENOVO2416	Unclassified
DENOVO2417	Unclassified
DENOVO2418	Unclassified
DENOVO2419	Unclassified
DENOVO242	Unclassified
DENOVO2420	Fungi	Basidiomycota	Agaricomycetes	Agaricales	Entolomataceae	Entoloma
DENOVO2421	Fungi	Basidiomycota	Agaricomycetes	Trechisporales	Hydnodontaceae	Trechispora
DENOVO2422	Unclassified
DENOVO2423	Fungi	Glomeromycota	Glomeromycetes	Diversisporales	Diversisporaceae	Diversispora
DENOVO2424	Unclassified
DENOVO2425	Fungi	Ascomycota	Sordariomycetes	Hypocreales	Clavicipitaceae	Metarhizium	marquandii	Metarhizium marquandii
DENOVO2426	Unclassified
DENOVO2427	Fungi	Glomeromycota	Glomeromycetes	Glomerales	Glomeraceae
DENOVO2428	Rhizaria	Cercozoa
DENOVO2429	Unclassified
DENOVO243	Fungi	Basidiomycota	Agaricomycetes	Trechisporales	Hydnodontaceae	Trechispora
DENOVO2430	Unclassified
DENOVO2431	Plantae	Chlorophyta	Trebouxiophyceae	Trebouxiales	Trebouxiaceae	Trebouxia
DENOVO2432	Unclassified
DENOVO2433	Fungi	Rozellomycota
DENOVO2434	Fungi	Basidiomycota	Cystobasidiomycetes	Cystobasidiales	Cystobasidiaceae	Cystobasidium
DENOVO2435	Unclassified
DENOVO2436	Unclassified
DENOVO2437	Unclassified
DENOVO2438	Unclassified
DENOVO2439	Fungi	Mortierellomycota	Mortierellomycetes	Mortierellales	Mortierellaceae	Mortierella	hyalina	Mortierella hyalina
DENOVO244	Fungi	Ascomycota	Sordariomycetes	Sordariales	incertae sedis	Conlarium
DENOVO2440	Unclassified
DENOVO2441	Unclassified
DENOVO2442	Unclassified
DENOVO2443	Unclassified
DENOVO2444	Fungi	Ascomycota	Dothideomycetes	Tubeufiales	Tubeufiaceae
DENOVO2445	Fungi	Mortierellomycota	Mortierellomycetes	Mortierellales	Mortierellaceae	Mortierella
DENOVO2447	Fungi	Rozellomycota
DENOVO2448	Unclassified
DENOVO2449	Unclassified
DENOVO245	Fungi	Ascomycota	Leotiomycetes	Helotiales
DENOVO2450	Unclassified
DENOVO2451	Unclassified
DENOVO2452	Unclassified
DENOVO2453	Unclassified
DENOVO2454	Unclassified
DENOVO2455	Unclassified
DENOVO2456	Fungi	Basidiomycota	Agaricomycetes	Cantharellales	Ceratobasidiaceae
DENOVO2457	Fungi	Basidiomycota	Agaricomycetes	Agaricales	Pluteaceae	Pluteus
DENOVO2458	Unclassified
DENOVO2459	Unclassified
DENOVO246	Fungi		Tremellomycetes		Cystofilobasidiaceae
DENOVO2460	Unclassified
DENOVO2461	Unclassified
DENOVO2462	Unclassified
DENOVO2463	Unclassified
DENOVO2464	Unclassified
DENOVO2465	Unclassified
DENOVO2466	Unclassified
DENOVO2467	Unclassified
DENOVO2468	Unclassified
DENOVO2469	Fungi	Ascomycota	Sordariomycetes	Hypocreales	Clavicipitaceae	Metarhizium	anisopliae	Metarhizium anisopliae
DENOVO247	Fungi	Ascomycota	Dothideomycetes	Pleosporales	Leptosphaeriaceae	Heterospora
DENOVO2470	Fungi
DENOVO2471	Fungi	Glomeromycota	Glomeromycetes	Glomerales	Claroideoglomeraceae	Claroideoglomus
DENOVO2472	Unclassified
DENOVO2473	Fungi	Ascomycota	Sordariomycetes	Hypocreales	Nectriaceae	Volutella
DENOVO2474	Unclassified
DENOVO2475	Unclassified
DENOVO2476	Unclassified
DENOVO2477	Unclassified
DENOVO2478	Fungi	Ascomycota	Dothideomycetes	Pleosporales	Didymosphaeriaceae	Kalmusia	variispora	Kalmusia variispora
DENOVO2479	Unclassified
DENOVO248	Unclassified
DENOVO2480	Unclassified
DENOVO2481	Fungi
DENOVO2482	Unclassified
DENOVO2483	Fungi	Basidiomycota	Agaricomycetes	Cantharellales	Ceratobasidiaceae
DENOVO2484	Unclassified
DENOVO2485	Fungi	Ascomycota	Dothideomycetes	Pleosporales
DENOVO2486	Unclassified
DENOVO2487	Unclassified
DENOVO2488	Fungi	Basidiomycota	Tremellomycetes	Trichosporonales	Trichosporonaceae	Apiotrichum	dulcitum	Apiotrichum dulcitum
DENOVO2489	Unclassified
DENOVO249	Fungi
DENOVO2490	Unclassified
DENOVO2491	Unclassified
DENOVO2492	Fungi	Basidiomycota	Agaricomycetes	Agaricales	Bolbitiaceae	Agrocybe
DENOVO2493	Unclassified
DENOVO2494	Fungi	Ascomycota	Orbiliomycetes	Orbiliales	Orbiliaceae	Arthrobotrys
DENOVO2495	Fungi	Mortierellomycota	Mortierellomycetes	Mortierellales	Mortierellaceae	Mortierella	pseudozygospora	Mortierella pseudozygospora
DENOVO2496	Fungi	Rozellomycota
DENOVO2497	Rhizaria	Cercozoa
DENOVO2498	Fungi	Ascomycota
DENOVO2499	Unclassified
DENOVO25	Fungi	Mortierellomycota	Mortierellomycetes	Mortierellales	Mortierellaceae	Mortierella
DENOVO250	Fungi	Basidiomycota	Agaricomycetes	Agaricales	Clavariaceae
DENOVO2500	Fungi	Basidiomycota	Agaricomycetes	Agaricales	Entolomataceae	Entoloma
DENOVO2501	Unclassified
DENOVO2503	Unclassified
DENOVO2504	Fungi	Ascomycota	Sordariomycetes	Hypocreales	Bionectriaceae
DENOVO2505	Unclassified
DENOVO2506	Fungi	Basidiomycota	Wallemiomycetes	Wallemiales	Wallemiaceae	Wallemia	muriae	Wallemia muriae
DENOVO2507	Unclassified
DENOVO2508	Unclassified
DENOVO2509	Fungi	Ascomycota	Eurotiomycetes	Chaetothyriales	Herpotrichiellaceae
DENOVO251	Unclassified
DENOVO2510	Unclassified
DENOVO2511	Unclassified
DENOVO2512	Unclassified
DENOVO2513	Unclassified
DENOVO2514	Unclassified
DENOVO2515	Unclassified
DENOVO2516	Unclassified
DENOVO2517	Unclassified
DENOVO2518	Unclassified
DENOVO2519	Unclassified
DENOVO252	Unclassified
DENOVO2520	Fungi	Basidiomycota	Agaricomycetes	Auriculariales
DENOVO2521	Unclassified
DENOVO2523	Fungi	Ascomycota	Pezizomycetes	Pezizales
DENOVO2524	Unclassified
DENOVO2525	Unclassified
DENOVO2526	Unclassified
DENOVO2527	Fungi	Mucoromycota	Umbelopsidomycetes	Umbelopsidales	Umbelopsidaceae	Umbelopsis
DENOVO2528	Unclassified
DENOVO2529	Unclassified
DENOVO253	Fungi	Chytridiomycota
DENOVO2530	Fungi	Glomeromycota	Glomeromycetes	Glomerales	Claroideoglomeraceae
DENOVO2531	Unclassified
DENOVO2532	Fungi	Ascomycota	Dothideomycetes
DENOVO2533	Unclassified
DENOVO2534	Unclassified
DENOVO2535	Unclassified
DENOVO2536	Unclassified
DENOVO2537	Unclassified
DENOVO2538	Unclassified
DENOVO2539	Fungi	Ascomycota	Leotiomycetes	Helotiales	Myxotrichaceae
DENOVO254	Unclassified
DENOVO2540	Unclassified
DENOVO2541	Fungi	Ascomycota	Dothideomycetes	Pleosporales
DENOVO2542	Fungi		Olpidiomycetes
DENOVO2543	Unclassified
DENOVO2544	Fungi	Rozellomycota	incertae sedis						GS04
DENOVO2545	Fungi	Basidiomycota	Agaricomycetes	Boletales	Boletaceae	Leccinum	scabrum	Leccinum scabrum
DENOVO2546	Fungi	Basidiomycota	Agaricomycetes	Agaricales	Tricholomataceae	Mycena
DENOVO2547	Fungi	Ascomycota	Dothideomycetes	Pleosporales
DENOVO2548	Fungi	Basidiomycota	Ustilaginomycetes	Ustilaginales	Ustilaginaceae	Farysia	acheniorum	Farysia acheniorum
DENOVO2549	Fungi	Ascomycota	Saccharomycetes	Saccharomycetales	Phaffomycetaceae	Barnettozyma	californica	Barnettozyma californica
DENOVO255	Fungi	Ascomycota	Leotiomycetes	Helotiales	incertae sedis	Leohumicola
DENOVO2550	Fungi	Basidiomycota	Tremellomycetes
DENOVO2551	Unclassified
DENOVO2552	Unclassified
DENOVO2553	Fungi	Basidiomycota	Agaricostilbomycetes	Agaricostilbales	Chionosphaeraceae
DENOVO2554	Fungi	Ascomycota	Sordariomycetes	Glomerellales	Glomerellaceae	Colletotrichum
DENOVO2555	Fungi	Ascomycota	Dothideomycetes	Pleosporales	Leptosphaeriaceae
DENOVO2556	Fungi	Ascomycota	Dothideomycetes
DENOVO2557	Unclassified
DENOVO2558	Unclassified
DENOVO2559	Unclassified
DENOVO256	Fungi	Basidiomycota	Agaricomycetes	Agaricales	Tricholomataceae	Rugosomyces	persicolor	Rugosomyces persicolor
DENOVO2560	Unclassified
DENOVO2561	Fungi	Ascomycota	Dothideomycetes	Pleosporales
DENOVO2562	Unclassified
DENOVO2563	Unclassified
DENOVO2564	Unclassified
DENOVO2565	Fungi	Basidiomycota	Agaricomycetes	Agaricales	Cortinariaceae	Cortinarius
DENOVO2566	Fungi	Ascomycota	Saccharomycetes	Saccharomycetales	incertae sedis	Candida	sophiae-reginae	Candida sophiae-reginae
DENOVO2567	Fungi	Zoopagomycota	Zoopagomycetes	Zoopagales	Piptocephalidaceae	Syncephalis
DENOVO2568	Fungi	Basidiomycota	Agaricomycetes	Agaricales	Strophariaceae	Stropharia	inuncta	Stropharia inuncta
DENOVO2569	Fungi	Basidiomycota	Agaricostilbomycetes	Agaricostilbales	Kondoaceae	Kondoa
DENOVO257	Unclassified
DENOVO2570	Fungi	Mucoromycota	Mucoromycetes	Mucorales	Mucoraceae	Mucor	abundans	Mucor abundans
DENOVO2571	Unclassified
DENOVO2572	Unclassified
DENOVO2573	Unclassified
DENOVO2574	Fungi	Glomeromycota	Glomeromycetes	Diversisporales	Diversisporaceae	Diversispora
DENOVO2575	Fungi	Basidiomycota	Agaricomycetes	Agaricales	Clavariaceae	Clavaria
DENOVO2576	Fungi
DENOVO2577	Fungi	Ascomycota	Sordariomycetes
DENOVO2578	Unclassified
DENOVO2579	Unclassified
DENOVO258	Fungi	Mortierellomycota	Mortierellomycetes	Mortierellales
DENOVO2580	Fungi	Basidiomycota	Agaricomycetes	Agaricales	Psathyrellaceae
DENOVO2581	Fungi	Ascomycota	Sordariomycetes	Chaetosphaeriales	Chaetosphaeriaceae	Menispora
DENOVO2582	Unclassified
DENOVO2583	Unclassified
DENOVO2584	Fungi	Ascomycota
DENOVO2585	Unclassified
DENOVO2586	Unclassified
DENOVO2587	Unclassified
DENOVO2588	Unclassified
DENOVO2589	Fungi	Chytridiomycota
DENOVO259	Fungi	Ascomycota	Dothideomycetes	Pleosporales	Cucurbitariaceae	Pyrenochaeta
DENOVO2590	Unclassified
DENOVO2591	Unclassified
DENOVO2592	Unclassified
DENOVO2593	Fungi	Ascomycota	Eurotiomycetes	Chaetothyriales
DENOVO2594	Unclassified
DENOVO2595	Fungi	Ascomycota	Sordariomycetes	Hypocreales	Bionectriaceae
DENOVO2596	Fungi	Ascomycota	Dothideomycetes	Pleosporales
DENOVO2597	Unclassified
DENOVO2598	Unclassified
DENOVO2599	Unclassified
DENOVO26	Fungi	Ascomycota	Sordariomycetes	Hypocreales	Nectriaceae	Fusarium	oxysporum	Fusarium oxysporum
DENOVO260	Unclassified
DENOVO2600	Fungi	Chytridiomycota	Rhizophydiomycetes	Rhizophydiales	Alphamycetaceae	Betamyces
DENOVO2601	Unclassified
DENOVO2602	Unclassified
DENOVO2603	Unclassified
DENOVO2604	Unclassified
DENOVO2605	Unclassified
DENOVO2606	Unclassified
DENOVO2607	Fungi
DENOVO2608	Unclassified
DENOVO2609	Unclassified
DENOVO261	Fungi	Ascomycota	Sordariomycetes	Sordariales	Lasiosphaeriaceae	Schizothecium
DENOVO2610	Rhizaria	Cercozoa
DENOVO2611	Fungi	Ascomycota	Sordariomycetes	Hypocreales	Sordariaceae
DENOVO2612	Fungi	Ascomycota	Leotiomycetes	Thelebolales	Pseudeurotiaceae
DENOVO2613	Fungi	Ascomycota	Dothideomycetes	Pleosporales	Sporormiaceae	Preussia
DENOVO2614	Fungi
DENOVO2615	Unclassified
DENOVO2616	Unclassified
DENOVO2617	Unclassified
DENOVO2618	Fungi	Ascomycota	Orbiliomycetes
DENOVO2619	Unclassified
DENOVO262	Unclassified
DENOVO2620	Fungi	Ascomycota	Eurotiomycetes	Chaetothyriales	Herpotrichiellaceae
DENOVO2621	Unclassified
DENOVO2622	Fungi	Basidiomycota	Agaricomycetes	Atheliales	Atheliaceae	Piloderma
DENOVO2623	Unclassified
DENOVO2624	Fungi	Ascomycota	Dothideomycetes	Pleosporales
DENOVO2625	Unclassified
DENOVO2626	Unclassified
DENOVO2627	Fungi	Chytridiomycota
DENOVO2628	Unclassified
DENOVO2629	Unclassified
DENOVO263	Fungi	Basidiomycota	Agaricomycetes	Agaricales	Clavariaceae	Clavaria
DENOVO2630	Unclassified
DENOVO2631	Unclassified
DENOVO2632	Unclassified
DENOVO2633	Unclassified
DENOVO2634	Fungi	Ascomycota	Dothideomycetes	Pleosporales
DENOVO2635	Fungi	Glomeromycota	Glomeromycetes	Glomerales	Glomeraceae
DENOVO2636	Fungi	Basidiomycota	Agaricomycetes	Cantharellales	Ceratobasidiaceae	Waitea	circinata var. circinata	Waitea circinata var. circinata
DENOVO2637	Unclassified
DENOVO2638	Unclassified
DENOVO2639	Unclassified
DENOVO264	Fungi	Ascomycota	Leotiomycetes	Helotiales
DENOVO2640	Unclassified
DENOVO2641	Unclassified
DENOVO2642	Unclassified
DENOVO2643	Unclassified
DENOVO2644	Chromista
DENOVO2645	Unclassified
DENOVO2646	Fungi	Glomeromycota	Glomeromycetes	Glomerales	Glomeraceae	Glomus
DENOVO2647	Unclassified
DENOVO2648	Fungi	Ascomycota	Dothideomycetes	Capnodiales
DENOVO2649	Unclassified
DENOVO265	Fungi	Mortierellomycota	Mortierellomycetes	Mortierellales	Mortierellaceae	Mortierella
DENOVO2650	Unclassified
DENOVO2651	Unclassified
DENOVO2652	Unclassified
DENOVO2653	Fungi	Basidiomycota	Agaricomycetes	Thelephorales	Thelephoraceae
DENOVO2654	Plantae	Chlorophyta	Trebouxiophyceae	Trebouxiales	Trebouxiaceae	Trebouxia
DENOVO2655	Fungi
DENOVO2656	Unclassified
DENOVO2657	Fungi	Chytridiomycota	Rhizophydiomycetes	Rhizophydiales	Rhizophydiaceae	Rhizophydium
DENOVO2658	Fungi	Ascomycota	Dothideomycetes	Pleosporales	Cucurbitariaceae	Pyrenochaeta
DENOVO2659	Fungi	Basidiomycota	Tremellomycetes
DENOVO266	Unclassified
DENOVO2660	Unclassified
DENOVO2661	Unclassified
DENOVO2662	Unclassified
DENOVO2663	Fungi	Rozellomycota	incertae sedis						GS05
DENOVO2664	Unclassified
DENOVO2665	Unclassified
DENOVO2666	Fungi	Ascomycota	Eurotiomycetes	Chaetothyriales
DENOVO2668	Unclassified
DENOVO2669	Fungi	Chytridiomycota
DENOVO267	Fungi	Basidiomycota	Agaricomycetes	Cantharellales	Ceratobasidiaceae
DENOVO2670	Unclassified
DENOVO2671	Fungi	Glomeromycota	Archaeosporomycetes	Archaeosporales	Archaeosporaceae	Archaeospora
DENOVO2672	Rhizaria	Cercozoa
DENOVO2673	Unclassified
DENOVO2674	Fungi	Monoblepharomycota	Monoblepharidomycetes	Monoblepharidales
DENOVO2675	Unclassified
DENOVO2676	Fungi	Chytridiomycota
DENOVO2677	Unclassified
DENOVO2678	Unclassified
DENOVO2679	Unclassified
DENOVO268	Fungi	Basidiomycota	Agaricomycetes	Agaricales	Stephanosporaceae
DENOVO2680	Fungi	Mortierellomycota	Mortierellomycetes	Mortierellales
DENOVO2681	Fungi	Mucoromycota	Mucoromycetes	Mucorales	Mucoraceae	Mucor
DENOVO2682	Unclassified
DENOVO2683	Unclassified
DENOVO2684	Fungi	Ascomycota	Eurotiomycetes	Chaetothyriales	Cyphellophoraceae	Cyphellophora	pauciseptata	Cyphellophora pauciseptata
DENOVO2685	Fungi	Basidiomycota	Agaricomycetes	Agaricales	Tricholomataceae	Mycena
DENOVO2686	Unclassified
DENOVO2687	Unclassified
DENOVO2688	Unclassified
DENOVO2689	Unclassified
DENOVO269	Unclassified
DENOVO2690	Unclassified
DENOVO2691	Unclassified
DENOVO2692	Unclassified
DENOVO2693	Fungi	Basidiomycota	Microbotryomycetes	incertae sedis	incertae sedis	Colacogloea	terpenoidalis	Colacogloea terpenoidalis
DENOVO2694	Unclassified
DENOVO2695	Unclassified
DENOVO2696	Unclassified
DENOVO2697	Unclassified
DENOVO2698	Fungi	Ascomycota	Eurotiomycetes	Eurotiales	Trichocomaceae	Talaromyces
DENOVO2699	Unclassified
DENOVO27	Fungi
DENOVO270	Unclassified
DENOVO2700	Unclassified
DENOVO2701	Unclassified
DENOVO2702	Fungi	Chytridiomycota
DENOVO2703	Fungi
DENOVO2704	Fungi	Basidiomycota	Agaricomycetes	Agaricales	Psathyrellaceae	Psathyrella
DENOVO2705	Unclassified
DENOVO2706	Fungi	Basidiomycota	Agaricomycetes	Agaricales	Bolbitiaceae	Conocybe
DENOVO2707	Unclassified
DENOVO2709	Fungi	Ascomycota	Leotiomycetes	Helotiales
DENOVO271	Fungi	Rozellomycota	incertae sedis						GS11
DENOVO2710	Unclassified
DENOVO2711	Fungi	Ascomycota	Sordariomycetes	Microascales	Halosphaeriaceae	Remispora	stellata	Remispora stellata
DENOVO2712	Unclassified
DENOVO2713	Fungi	Rozellomycota	incertae sedis						GS08
DENOVO2714	Unclassified
DENOVO2715	Fungi	Ascomycota	Leotiomycetes	Thelebolales	Pseudeurotiaceae	Pseudeurotium
DENOVO2716	Unclassified
DENOVO2717	Unclassified
DENOVO2718	Unclassified
DENOVO2719	Fungi	Ascomycota	Leotiomycetes	Helotiales
DENOVO272	Fungi	Glomeromycota	Glomeromycetes	Glomerales	Glomeraceae	Funneliformis	mosseae	Funneliformis mosseae
DENOVO2720	Unclassified
DENOVO2721	Unclassified
DENOVO2722	Unclassified
DENOVO2723	Unclassified
DENOVO2724	Unclassified
DENOVO2725	Fungi	Basidiomycota	Agaricomycetes	Agaricales	Cortinariaceae	Cortinarius	scaurus	Cortinarius scaurus
DENOVO2726	Unclassified
DENOVO2727	Fungi	Basidiomycota	Agaricomycetes	Agaricales	Entolomataceae	Entoloma
DENOVO2728	Fungi	Ascomycota	Sordariomycetes	Branch06
DENOVO2729	Unclassified
DENOVO273	Fungi	Ascomycota	Leotiomycetes	Helotiales
DENOVO2730	Unclassified
DENOVO2731	Fungi	Basidiomycota	Pucciniomycetes
DENOVO2732	Fungi	Ascomycota	Sordariomycetes	Sordariales
DENOVO2733	Unclassified
DENOVO2734	Unclassified
DENOVO2735	Unclassified
DENOVO2736	Unclassified
DENOVO2737	Unclassified
DENOVO2738	Fungi
DENOVO2739	Unclassified
DENOVO274	Fungi	Basidiomycota	Agaricomycetes	Trechisporales
DENOVO2740	Unclassified
DENOVO2741	Fungi	Basidiomycota	Agaricomycetes	Sebacinales
DENOVO2742	Unclassified
DENOVO2743	Unclassified
DENOVO2744	Fungi	Chytridiomycota	Rhizophydiomycetes	Rhizophydiales	Rhizophydiaceae	Rhizophydium	globosum	Rhizophydium globosum
DENOVO2745	Unclassified
DENOVO2746	Fungi	Chytridiomycota
DENOVO2747	Unclassified
DENOVO2748	Unclassified
DENOVO2749	Unclassified
DENOVO275	Fungi	Ascomycota	Sordariomycetes	Hypocreales	Bionectriaceae	Clonostachys	rosea	Clonostachys rosea
DENOVO2750	Unclassified
DENOVO2751	Fungi	Basidiomycota	Microbotryomycetes	incertae sedis	Chrysozymaceae	Chrysozyma	griseoflava	Chrysozyma griseoflava
DENOVO2752	Fungi	Basidiomycota	Ustilaginomycetes	Ustilaginales	Ustilaginaceae	Tranzscheliella
DENOVO2753	Unclassified
DENOVO2754	Unclassified
DENOVO2755	Unclassified
DENOVO2756	Unclassified
DENOVO2757	Unclassified
DENOVO2758	Unclassified
DENOVO2759	Unclassified
DENOVO276	Fungi	Ascomycota	Dothideomycetes
DENOVO2760	Unclassified
DENOVO2761	Fungi	Ascomycota	Dothideomycetes	Pleosporales
DENOVO2762	Unclassified
DENOVO2763	Unclassified
DENOVO2764	Unclassified
DENOVO2765	Unclassified
DENOVO2766	Unclassified
DENOVO2767	Unclassified
DENOVO2768	Fungi
DENOVO2769	Unclassified
DENOVO277	Unclassified
DENOVO2770	Fungi	Ascomycota	Sordariomycetes	Hypocreales	Clavicipitaceae	Collarina	aurantiaca	Collarina aurantiaca
DENOVO2771	Fungi	Glomeromycota	Glomeromycetes	Diversisporales	Acaulosporaceae	Acaulospora	cavernata	Acaulospora cavernata
DENOVO2772	Fungi	Ascomycota	Leotiomycetes	Helotiales
DENOVO2773	Fungi	Ascomycota	Leotiomycetes	Helotiales	Hyaloscyphaceae	Gyoerffyella
DENOVO2774	Unclassified
DENOVO2775	Fungi
DENOVO2776	Chromista
DENOVO2777	Unclassified
DENOVO2778	Fungi	Glomeromycota	Archaeosporomycetes	Archaeosporales	Archaeosporaceae
DENOVO2779	Unclassified
DENOVO278	Fungi	Ascomycota
DENOVO2780	Unclassified
DENOVO2781	Unclassified
DENOVO2782	Unclassified
DENOVO2783	Unclassified
DENOVO2784	Unclassified
DENOVO2785	Fungi	Chytridiomycota	Rhizophydiomycetes	Rhizophydiales	Rhizophydiaceae	Rhizophydium
DENOVO2786	Unclassified
DENOVO2787	Fungi	Chytridiomycota
DENOVO2788	Fungi
DENOVO2789	Unclassified
DENOVO279	Fungi	Basidiomycota	Agaricomycetes	Cantharellales	Ceratobasidiaceae	Thanatephorus	cucumeris	Thanatephorus cucumeris
DENOVO2790	Unclassified
DENOVO2791	Unclassified
DENOVO2792	Unclassified
DENOVO2793	Unclassified
DENOVO2794	Unclassified
DENOVO2795	Unclassified
DENOVO2796	Fungi	Ascomycota	Eurotiomycetes	Eurotiales	Aspergillaceae	Aspergillus
DENOVO2797	Unclassified
DENOVO2798	Unclassified
DENOVO2799	Unclassified
DENOVO28	Fungi	Ascomycota	Sordariomycetes	Hypocreales	Nectriaceae	Fusarium	avenaceum	Fusarium avenaceum
DENOVO280	Fungi	Ascomycota	Orbiliomycetes
DENOVO2800	Unclassified
DENOVO2801	Unclassified
DENOVO2802	Fungi		Geoglossomycetes
DENOVO2803	Unclassified
DENOVO2804	Unclassified
DENOVO2805	Unclassified
DENOVO2806	Fungi	Ascomycota	Eurotiomycetes	Chaetothyriales
DENOVO2807	Unclassified
DENOVO2808	Unclassified
DENOVO2809	Unclassified
DENOVO281	Fungi	Glomeromycota
DENOVO2810	Unclassified
DENOVO2811	Unclassified
DENOVO2812	Fungi	Basidiomycota	Tremellomycetes
DENOVO2813	Unclassified
DENOVO2814	Unclassified
DENOVO2815	Fungi		Geoglossomycetes
DENOVO2816	Fungi	Basidiomycota	Agaricomycetes	Agaricales	Bolbitiaceae	Conocybe
DENOVO2817	Fungi	Ascomycota	Leotiomycetes	Helotiales	Helotiaceae	Tetracladium	marchalianum	Tetracladium marchalianum
[truncated: 2,316 more rows]
