# Supplementary material for: Exploring the taxonomic composition of two fungal communities on the Swedish west coast through metabarcoding
Source: Biodivers Data J. 2019 Sep 4;7:e35332. doi: 10.3897/BDJ.7.e35332 (PMC6739426; doi:10.3897/BDJ.7.e35332)
Supplement: Supplementary material 6 — Taxonomy of Stora Amundön OTUs [file bdj-07-e35332-s006.txt]

OTU	kingdom	phylum	class	order	family	genus	specificEpithet	scientificName	taxonRemarks
DENOVO1	Fungi	Mortierellomycota	Mortierellomycetes	Mortierellales	Mortierellaceae	Mortierella
DENOVO10	Fungi	Ascomycota	Geoglossomycetes	Geoglossales	Geoglossaceae	Glutinoglossum	glutinosum	Glutinoglossum glutinosum
DENOVO100	Fungi	Basidiomycota	Tremellomycetes	Tremellales	Bulleribasidiaceae	Vishniacozyma	victoriae	Vishniacozyma victoriae
DENOVO1000	Fungi	Basidiomycota	Agaricomycetes	Thelephorales	Thelephoraceae
DENOVO1001	Unclassified
DENOVO1002	Fungi	Glomeromycota	Glomeromycetes	Glomerales	Glomeraceae	Glomus
DENOVO1003	Unclassified
DENOVO1004	Unclassified
DENOVO1005	Unclassified
DENOVO1006	Fungi	Basidiomycota	Agaricomycetes	Agaricales	Strophariaceae	Psilocybe	inquilina	Psilocybe inquilina
DENOVO1007	Unclassified
DENOVO1008	Fungi	Basidiomycota	Tremellomycetes	Tremellales	Tremellaceae	Tremella
DENOVO1009	Unclassified
DENOVO101	Fungi	Mortierellomycota	Mortierellomycetes	Mortierellales	Mortierellaceae	Mortierella
DENOVO1010	Unclassified
DENOVO1011	Unclassified
DENOVO1012	Unclassified
DENOVO1013	Unclassified
DENOVO1014	Unclassified
DENOVO1015	Fungi	Chytridiomycota
DENOVO1016	Unclassified
DENOVO1017	Unclassified
DENOVO1018	Fungi	Rozellomycota
DENOVO1019	Unclassified
DENOVO102	Fungi	Ascomycota
DENOVO1020	Fungi
DENOVO1021	Fungi	Ascomycota	Leotiomycetes	Helotiales	Helotiaceae
DENOVO1022	Unclassified
DENOVO1023	Fungi	Glomeromycota	Glomeromycetes	Glomerales
DENOVO1024	Unclassified
DENOVO1025	Fungi	Basidiomycota	Agaricomycetes	Agaricales	Cortinariaceae	Cortinarius
DENOVO1026	Unclassified
DENOVO1027	Fungi	Basidiomycota	Tremellomycetes
DENOVO1028	Unclassified
DENOVO1029	Unclassified
DENOVO103	Fungi	Basidiomycota	Agaricomycetes	Agaricales	Clavariaceae	Clavaria	falcata	Clavaria falcata
DENOVO1030	Fungi	Ascomycota	Eurotiomycetes	Eurotiales	Elaphomycetaceae	Elaphomyces	granulatus	Elaphomyces granulatus
DENOVO1031	Fungi	Ascomycota	Leotiomycetes	Helotiales	Leotiaceae	Alatospora	acuminata	Alatospora acuminata
DENOVO1032	Fungi	Basidiomycota	Agaricomycetes	Agaricales	Omphalotaceae	Marasmiellus	ramealis	Marasmiellus ramealis
DENOVO1033	Unclassified
DENOVO1034	Unclassified
DENOVO1035	Unclassified
DENOVO1036	Fungi	Ascomycota	Dothideomycetes	Pleosporales
DENOVO1037	Fungi	Ascomycota	Sordariomycetes	Hypocreales	Nectriaceae
DENOVO1038	Fungi	Basidiomycota	Agaricomycetes	Agaricales	Tricholomataceae	Mycena	flavoalba	Mycena flavoalba
DENOVO1039	Fungi	Basidiomycota	Agaricomycetes	Agaricales	Clavariaceae
DENOVO1040	Unclassified
DENOVO1041	Fungi	Ascomycota	Eurotiomycetes	Chaetothyriales
DENOVO1042	Unclassified
DENOVO1043	Unclassified
DENOVO1044	Fungi	Mortierellomycota	Mortierellomycetes	Mortierellales	Mortierellaceae	Mortierella	parvispora	Mortierella parvispora
DENOVO1045	Unclassified
DENOVO1046	Unclassified
DENOVO1047	Fungi	Ascomycota	Sordariomycetes	Hypocreales	Nectriaceae	Fusarium
DENOVO1048	Fungi
DENOVO1049	Unclassified
DENOVO105	Fungi	Mortierellomycota	Mortierellomycetes	Mortierellales	Mortierellaceae	Mortierella
DENOVO1050	Unclassified
DENOVO1051	Unclassified
DENOVO1052	Fungi	Basidiomycota	Ustilaginomycetes	Ustilaginales	Ustilaginaceae	Ustilago
DENOVO1053	Fungi	Ascomycota	Dothideomycetes	Pleosporales	Didymellaceae	Phoma
DENOVO1054	Unclassified
DENOVO1055	Fungi	Ascomycota	Leotiomycetes	Helotiales	Myxotrichaceae	Oidiodendron
DENOVO1056	Fungi	Ascomycota	Orbiliomycetes
DENOVO1057	Fungi	Ascomycota	Eurotiomycetes	Chaetothyriales	Herpotrichiellaceae	Exophiala	moniliae	Exophiala moniliae
DENOVO1058	Unclassified
DENOVO1059	Unclassified
DENOVO106	Fungi	Mortierellomycota	Mortierellomycetes	Mortierellales	Mortierellaceae	Mortierella
DENOVO1060	Fungi	Ascomycota	Leotiomycetes	Helotiales	Vibrisseaceae	Phialocephala
DENOVO1061	Fungi	Glomeromycota	Glomeromycetes	Glomerales	Glomeraceae
DENOVO1062	Unclassified
DENOVO1063	Fungi	Ascomycota	Dothideomycetes	Capnodiales	Teratosphaeriaceae
DENOVO1064	Fungi	Glomeromycota	Glomeromycetes	Glomerales
DENOVO1065	Fungi	Ascomycota	Leotiomycetes	Helotiales	Helotiaceae
DENOVO1066	Unclassified
DENOVO1067	Fungi	Ascomycota	Sordariomycetes
DENOVO1068	Fungi	Basidiomycota	Agaricomycetes	Agaricales	Cortinariaceae	Gymnopilus
DENOVO1069	Unclassified
DENOVO107	Fungi	Ascomycota	Leotiomycetes	Thelebolales	Pseudeurotiaceae	Pseudeurotium
DENOVO1070	Fungi	Ascomycota	Leotiomycetes	Helotiales	Leotiaceae	Pezoloma	ericae	Pezoloma ericae
DENOVO1071	Unclassified
DENOVO1072	Fungi	Ascomycota	Sordariomycetes	Hypocreales	Ophiocordycipitaceae	Tolypocladium	album	Tolypocladium album
DENOVO1073	Fungi	Ascomycota	Dothideomycetes	Pleosporales
DENOVO1075	Unclassified
DENOVO1076	Fungi	Ascomycota	Dothideomycetes
DENOVO1077	Unclassified
DENOVO1078	Unclassified
DENOVO1079	Fungi	Basidiomycota	Agaricomycetes	Agaricales	Clavariaceae
DENOVO108	Fungi	Basidiomycota	Agaricomycetes	Agaricales	Clavariaceae
DENOVO1081	Fungi	Basidiomycota	Pucciniomycetes
DENOVO1082	Unclassified
DENOVO1083	Fungi	Ascomycota	Leotiomycetes	Helotiales
DENOVO1084	Unclassified
DENOVO1085	Fungi	Ascomycota	Dothideomycetes	Capnodiales
DENOVO1086	Unclassified
DENOVO1087	Fungi	Ascomycota	Leotiomycetes
DENOVO1088	Fungi	Basidiomycota	Agaricomycetes	Russulales	Russulaceae	Lactarius
DENOVO1089	Fungi	Basidiomycota	Agaricomycetes	Agaricales	Agaricaceae	Agaricus	campestris	Agaricus campestris
DENOVO109	Fungi	Ascomycota	Saccharomycetes	Saccharomycetales
DENOVO1090	Unclassified
DENOVO1091	Unclassified
DENOVO1092	Fungi	Glomeromycota	Glomeromycetes	Glomerales
DENOVO1093	Fungi	Ascomycota	Eurotiomycetes	Eurotiales	Aspergillaceae	Penicillium
DENOVO1094	Unclassified
DENOVO1095	Fungi	Mucoromycota	Mucoromycetes	Mucorales	Cunninghamellaceae	Absidia	cylindrospora	Absidia cylindrospora
DENOVO1096	Fungi	Ascomycota	Dothideomycetes	Pleosporales
DENOVO1097	Unclassified
DENOVO1098	Unclassified
DENOVO1099	Unclassified
DENOVO11	Fungi	Mortierellomycota	Mortierellomycetes	Mortierellales	Mortierellaceae	Mortierella
DENOVO110	Unclassified
DENOVO1100	Fungi	Basidiomycota	Agaricomycetes	Agaricales
DENOVO1101	Unclassified
DENOVO1102	Unclassified
DENOVO1103	Fungi	Ascomycota	Eurotiomycetes	Eurotiales	Aspergillaceae	Penicillium
DENOVO1104	Unclassified
DENOVO1105	Unclassified
DENOVO1106	Fungi	Ascomycota	Leotiomycetes	Helotiales
DENOVO1107	Fungi	Basidiomycota	Agaricomycetes	Agaricales	Clavariaceae
DENOVO1108	Fungi	Ascomycota	Sordariomycetes	Hypocreales	Clavicipitaceae
DENOVO1109	Fungi	Basidiomycota	Tremellomycetes	Filobasidiales	Filobasidiaceae	Goffeauzyma	gilvescens	Goffeauzyma gilvescens
DENOVO111	Unclassified
DENOVO1110	Fungi	Ascomycota	Sordariomycetes	Sordariales	incertae sedis	Conlarium
DENOVO1111	Unclassified
DENOVO1112	Fungi	Ascomycota	Orbiliomycetes	Orbiliales	Orbiliaceae
DENOVO1113	Fungi	Ascomycota	Dothideomycetes	Pleosporales	Pleomassariaceae
DENOVO1114	Fungi	Chytridiomycota
DENOVO1115	Rhizaria	Cercozoa
DENOVO1116	Unclassified
DENOVO1117	Unclassified
DENOVO1118	Fungi	Ascomycota	Sordariomycetes	Xylariales	incertae sedis	Fusidium
DENOVO1119	Fungi	Ascomycota	Dothideomycetes	Pleosporales
DENOVO112	Fungi	Ascomycota	Geoglossomycetes	Geoglossales	Geoglossaceae	Geoglossum
DENOVO1120	Fungi	Ascomycota
DENOVO1121	Unclassified
DENOVO1122	Unclassified
DENOVO1123	Unclassified
DENOVO1124	Fungi	Glomeromycota	Glomeromycetes	Glomerales	Glomeraceae
DENOVO1125	Fungi	Rozellomycota	incertae sedis						GS05
DENOVO1126	Unclassified
DENOVO1127	Fungi	Ascomycota
DENOVO1128	Unclassified
DENOVO1129	Fungi	Chytridiomycota
DENOVO113	Fungi	Ascomycota	Leotiomycetes	Helotiales
DENOVO1130	Unclassified
DENOVO1131	Fungi	Mucoromycota	Mucoromycetes	Mucorales	Cunninghamellaceae	Absidia	cylindrospora	Absidia cylindrospora
DENOVO1132	Unclassified
DENOVO1133	Fungi	Basidiomycota	Agaricomycetes	Agaricales	Entolomataceae	Entoloma
DENOVO1134	Fungi	Aphelidiomycota	Aphelidiomycetes						GS16
DENOVO1135	Fungi
DENOVO1136	Unclassified
DENOVO1137	Fungi	Basidiomycota	Ustilaginomycetes	Urocystidales	Melanotaeniaceae	Melanotaenium	endogenum	Melanotaenium endogenum
DENOVO1138	Unclassified
DENOVO1139	Fungi	Ascomycota	Leotiomycetes	Helotiales
DENOVO114	Fungi	Ascomycota	Leotiomycetes	Helotiales
DENOVO1140	Unclassified
DENOVO1141	Rhizaria	Cercozoa
DENOVO1142	Fungi	Basidiomycota	Agaricomycetes	Sebacinales	Serendipitaceae	Serendipita	vermifera	Serendipita vermifera
DENOVO1143	Unclassified
DENOVO1144	Fungi	Ascomycota	Leotiomycetes	Helotiales	Myxotrichaceae	Oidiodendron
DENOVO1145	Unclassified
DENOVO1146	Unclassified
DENOVO1147	Unclassified
DENOVO1148	Unclassified
DENOVO1149	Unclassified
DENOVO115	Unclassified
DENOVO1150	Fungi	Mucoromycota	Mucoromycetes	Mucorales	Cunninghamellaceae	Absidia	cylindrospora	Absidia cylindrospora
DENOVO1151	Unclassified
DENOVO1152	Fungi	Basidiomycota	Agaricomycetes	Thelephorales	Thelephoraceae	Tomentellopsis	echinospora	Tomentellopsis echinospora
DENOVO1153	Unclassified
DENOVO1154	Unclassified
DENOVO1155	Fungi	Rozellomycota
DENOVO1156	Unclassified
DENOVO1157	Fungi	Glomeromycota	Paraglomeromycetes	Paraglomerales
DENOVO1158	Unclassified
DENOVO1159	Unclassified
DENOVO116	Fungi	Ascomycota	Eurotiomycetes	Chaetothyriales	Herpotrichiellaceae
DENOVO1160	Unclassified
DENOVO1161	Fungi	Ascomycota	Dothideomycetes	Tubeufiales	Tubeufiaceae
DENOVO1162	Unclassified
DENOVO1163	Fungi	Basidiomycota	Exobasidiomycetes	Entylomatales	Entylomataceae	Entyloma	leontodontis	Entyloma leontodontis
DENOVO1164	Unclassified
DENOVO1165	Unclassified
DENOVO1166	Unclassified
DENOVO1167	Unclassified
DENOVO1168	Unclassified
DENOVO1169	Fungi	Rozellomycota	incertae sedis						GS06
DENOVO117	Unclassified
DENOVO1170	Fungi	Glomeromycota	Glomeromycetes	Glomerales	Claroideoglomeraceae	Claroideoglomus
DENOVO1171	Unclassified
DENOVO1172	Unclassified
DENOVO1173	Unclassified
DENOVO1174	Unclassified
DENOVO1175	Fungi	Basidiomycota	Agaricomycetes	Agaricales	Cortinariaceae	Cortinarius
DENOVO1176	Unclassified
DENOVO1177	Unclassified
DENOVO1178	Unclassified
DENOVO1179	Unclassified
DENOVO118	Fungi	Basidiomycota	Agaricomycetes	Agaricales	Entolomataceae	Entoloma
DENOVO1180	Unclassified
DENOVO1181	Fungi
DENOVO1182	Fungi	Basidiomycota	Agaricomycetes	Corticiales
DENOVO1183	Unclassified
DENOVO1184	Unclassified
DENOVO1185	Unclassified
DENOVO1186	Fungi	Glomeromycota	Glomeromycetes	Gigasporales	Gigasporaceae
DENOVO1187	Unclassified
DENOVO1188	Unclassified
DENOVO1189	Fungi	Ascomycota	Leotiomycetes	Helotiales
DENOVO119	Fungi	Basidiomycota	Agaricomycetes
DENOVO1190	Unclassified
DENOVO1191	Unclassified
DENOVO1192	Fungi	Ascomycota	Archaeorhizomycetes	Archaeorhizomycetales	Archaeorhizomycetaceae	Archaeorhizomyces
DENOVO1193	Unclassified
DENOVO1194	Fungi	Ascomycota	Sordariomycetes	Sordariales	Chaetomiaceae	Dichotomopilus
DENOVO1195	Fungi	Ascomycota
DENOVO1196	Fungi	Basidiomycota	Agaricomycetes	Agaricales	Tricholomataceae
DENOVO1197	Unclassified
DENOVO1198	Plantae	Chlorophyta
DENOVO1199	Unclassified
DENOVO120	Fungi	Basidiomycota	Agaricomycetes	Agaricales	Cortinariaceae	Cortinarius
DENOVO1200	Fungi	Glomeromycota	Glomeromycetes	Glomerales	Glomeraceae
DENOVO1201	Fungi	Ascomycota	Leotiomycetes	Helotiales
DENOVO1202	Fungi	Ascomycota	Sordariomycetes	Sordariales	Lasiosphaeriaceae	Podospora
DENOVO1203	Fungi	Mucoromycota	Mucoromycetes	Mucorales	Cunninghamellaceae	Absidia	glauca	Absidia glauca
DENOVO1204	Fungi	Basidiomycota	Agaricomycetes	Agaricales	Clavariaceae	Clavaria
DENOVO1205	Fungi	Ascomycota	Eurotiomycetes	Eurotiales	Elaphomycetaceae	Elaphomyces	muricatus	Elaphomyces muricatus
DENOVO1206	Fungi	Basidiomycota	Agaricomycetes	Trechisporales	Hydnodontaceae	Trechispora
DENOVO1207	Unclassified
DENOVO1208	Unclassified
DENOVO1209	Fungi	Ascomycota	Sordariomycetes	Chaetosphaeriales	Chaetosphaeriaceae	Dinemasporium
DENOVO121	Unclassified
DENOVO1210	Fungi	Basidiomycota	Agaricomycetes	Agaricales	Cortinariaceae	Cortinarius
DENOVO1211	Unclassified
DENOVO1212	Fungi	Ascomycota	Dothideomycetes	Pleosporales	Pleosporaceae	Drechslera
DENOVO1213	Fungi	Basidiomycota	Tremellomycetes	Tremellales
DENOVO1214	Unclassified
DENOVO1215	Fungi	Basidiomycota	Agaricomycetes	Sebacinales
DENOVO1216	Fungi	Ascomycota	Lecanoromycetes	Ostropales	Stictidaceae
DENOVO1217	Unclassified
DENOVO1218	Unclassified
DENOVO1219	Unclassified
DENOVO122	Fungi	Ascomycota	Leotiomycetes	Helotiales	incertae sedis	Cadophora
DENOVO1220	Fungi	Ascomycota	Leotiomycetes	Helotiales
DENOVO1221	Fungi	Chytridiomycota
DENOVO1222	Unclassified
DENOVO1223	Fungi	Ascomycota	Leotiomycetes	Helotiales	Hyaloscyphaceae	Gyoerffyella
DENOVO1224	Unclassified
DENOVO1225	Fungi	Ascomycota	Leotiomycetes	Helotiales
DENOVO1226	Fungi	Ascomycota	Dothideomycetes	Mytilinidales	Gloniaceae	Cenococcum	geophilum	Cenococcum geophilum
DENOVO1227	Unclassified
DENOVO1228	Unclassified
DENOVO1229	Fungi	Glomeromycota	Glomeromycetes	Glomerales	Glomeraceae
DENOVO123	Unclassified
DENOVO1230	Fungi	Ascomycota	Dothideomycetes	Pleosporales
DENOVO1231	Fungi	Ascomycota	Sordariomycetes
DENOVO1232	Unclassified
DENOVO1233	Unclassified
DENOVO1234	Fungi	Basidiomycota	Tremellomycetes	Tremellales	Bulleribasidiaceae	Dioszegia
DENOVO1235	Unclassified
DENOVO1236	Unclassified
DENOVO1237	Unclassified
DENOVO1238	Fungi
DENOVO1239	Fungi	Mucoromycota	Endogonomycetes	Endogonales
DENOVO124	Unclassified
DENOVO1240	Fungi	Ascomycota
DENOVO1241	Unclassified
DENOVO1242	Unclassified
DENOVO1243	Fungi	Ascomycota	Dothideomycetes	Capnodiales
DENOVO1244	Fungi	Glomeromycota	Glomeromycetes	Glomerales	Claroideoglomeraceae	Claroideoglomus
DENOVO1245	Unclassified
DENOVO1246	Unclassified
DENOVO1247	Unclassified
DENOVO1248	Unclassified
DENOVO1249	Unclassified
DENOVO125	Fungi	Glomeromycota	Glomeromycetes	Glomerales	Claroideoglomeraceae	Claroideoglomus
DENOVO1250	Fungi	Basidiomycota	Agaricomycetes	Polyporales	Podoscyphaceae	Hypochnicium	subrigescens	Hypochnicium subrigescens
DENOVO1251	Fungi	Basidiomycota	Agaricomycetes	Agaricales	Hygrophoraceae	Hygrocybe
DENOVO1252	Unclassified
DENOVO1253	Fungi	Basidiomycota	Agaricomycetes	Agaricales	Tricholomataceae	Melanoleuca
DENOVO1254	Fungi	Glomeromycota	Archaeosporomycetes	Archaeosporales
DENOVO1255	Fungi					Hypochnicium	punctulatum	Hypochnicium punctulatum
DENOVO1256	Fungi	Ascomycota	Orbiliomycetes	Orbiliales
DENOVO1257	Fungi	Ascomycota							GS37
DENOVO1258	Unclassified
DENOVO1259	Fungi	Rozellomycota
DENOVO126	Fungi	Basidiomycota	Microbotryomycetes	Leucosporidiales	Leucosporidiaceae	Leucosporidium
DENOVO1260	Unclassified
DENOVO1261	Unclassified
DENOVO1262	Fungi	Glomeromycota	Glomeromycetes	Diversisporales	Acaulosporaceae	Acaulospora	brasiliensis	Acaulospora brasiliensis
DENOVO1263	Unclassified
DENOVO1264	Unclassified
DENOVO1265	Chromista
DENOVO1266	Unclassified
DENOVO1267	Unclassified
DENOVO1268	Unclassified
DENOVO1269	Unclassified
DENOVO127	Unclassified
DENOVO1270	Unclassified
DENOVO1271	Fungi	Ascomycota	Orbiliomycetes	Orbiliales
DENOVO1272	Unclassified
DENOVO1273	Unclassified
DENOVO1274	Unclassified
DENOVO1275	Fungi	Ascomycota	Eurotiomycetes	Chaetothyriales	Herpotrichiellaceae
DENOVO1276	Unclassified
DENOVO1277	Unclassified
DENOVO1278	Fungi
DENOVO1279	Fungi	Chytridiomycota	Spizellomycetes	Spizellomycetales	Chytridiaceae	Spizellomyces
DENOVO128	Fungi	Ascomycota	Eurotiomycetes	Chaetothyriales
DENOVO1280	Unclassified
DENOVO1281	Fungi	Ascomycota	Leotiomycetes	Helotiales
DENOVO1282	Fungi	Glomeromycota
DENOVO1283	Fungi	Basidiomycota	Agaricomycetes	Agaricales	Cortinariaceae	Cortinarius
DENOVO1284	Unclassified
DENOVO1285	Unclassified
DENOVO1286	Fungi	Glomeromycota	Glomeromycetes	Glomerales	Claroideoglomeraceae	Claroideoglomus
DENOVO1287	Fungi	Ascomycota	Leotiomycetes	Helotiales	Hyaloscyphaceae
DENOVO1288	Fungi	Ascomycota	Dothideomycetes	Pleosporales	Didymellaceae
DENOVO1289	Fungi	Basidiomycota	Agaricomycetes	Agaricales	Mycenaceae
DENOVO129	Fungi	Ascomycota	Dothideomycetes	Pleosporales	Phaeosphaeriaceae
DENOVO1290	Fungi	Basidiomycota	Agaricomycetes	Agaricales	Strophariaceae	Psilocybe
DENOVO1291	Unclassified
DENOVO1292	Unclassified
DENOVO1293	Fungi
DENOVO1294	Fungi	Basidiomycota	Agaricomycetes	Agaricales	Tricholomataceae	Mycena
DENOVO1295	Fungi	Ascomycota
DENOVO1296	Fungi	Ascomycota	Leotiomycetes	Helotiales
DENOVO1297	Unclassified
DENOVO1298	Unclassified
DENOVO1299	Unclassified
DENOVO13	Fungi	Basidiomycota	Agaricomycetes	Agaricales	Hygrophoraceae	Hygrocybe
DENOVO130	Unclassified
DENOVO1300	Unclassified
DENOVO1301	Unclassified
DENOVO1302	Fungi	Ascomycota	Sordariomycetes	Hypocreales	Clavicipitaceae
DENOVO1303	Unclassified
DENOVO1304	Fungi	Ascomycota	Sordariomycetes	Hypocreales
DENOVO1305	Unclassified
DENOVO1306	Chromista
DENOVO1307	Unclassified
DENOVO1308	Unclassified
DENOVO1309	Fungi	Ascomycota	Leotiomycetes
DENOVO131	Unclassified
DENOVO1310	Unclassified
DENOVO1311	Fungi	Glomeromycota	Glomeromycetes	Glomerales	Glomeraceae
DENOVO1312	Unclassified
DENOVO1313	Unclassified
DENOVO1314	Fungi	Ascomycota	Saccharomycetes	Saccharomycetales	Lipomycetaceae	Lipomyces
DENOVO1315	Unclassified
DENOVO1316	Unclassified
DENOVO1317	Unclassified
DENOVO1318	Unclassified
DENOVO1319	Unclassified
DENOVO132	Fungi	Basidiomycota	Agaricomycetes	Agaricales	Hygrophoraceae	Hygrocybe
DENOVO1320	Fungi	Basidiomycota	Tremellomycetes	Cystofilobasidiales	Cystofilobasidiaceae	Cystofilobasidium
DENOVO1321	Unclassified
DENOVO1322	Fungi	Glomeromycota	Archaeosporomycetes	Archaeosporales
DENOVO1323	Fungi	Basidiomycota	Exobasidiomycetes	Tilletiales	Tilletiaceae	Tilletia
DENOVO1324	Unclassified
DENOVO1325	Unclassified
DENOVO1326	Unclassified
DENOVO1327	Fungi	Ascomycota	Sordariomycetes	Hypocreales	Hypocreaceae	Trichoderma	piluliferum	Trichoderma piluliferum
DENOVO1328	Fungi	Mortierellomycota	Mortierellomycetes	Mortierellales
DENOVO133	Fungi	Basidiomycota	Agaricomycetes	Russulales	Russulaceae	Lactarius
DENOVO1330	Fungi	Basidiomycota	Agaricomycetes	Agaricales	Strophariaceae	Galerina
DENOVO1331	Unclassified
DENOVO1332	Unclassified
DENOVO1333	Fungi	Glomeromycota	Glomeromycetes	Glomerales	Glomeraceae
DENOVO1334	Fungi	Ascomycota	Orbiliomycetes	Orbiliales
DENOVO1335	Fungi	Chytridiomycota
DENOVO1336	Fungi	Ascomycota	Sordariomycetes	Sordariales	Chaetomiaceae	Chaetomium
DENOVO1337	Fungi	Ascomycota	Dothideomycetes	Pleosporales
DENOVO1338	Unclassified
DENOVO1339	Unclassified
DENOVO134	Unclassified
DENOVO1340	Fungi	Glomeromycota	Glomeromycetes	Glomerales	Claroideoglomeraceae
DENOVO1341	Unclassified
DENOVO1342	Fungi	Ascomycota
DENOVO1343	Unclassified
DENOVO1344	Unclassified
DENOVO1345	Fungi	Ascomycota	Saccharomycetes	Saccharomycetales	Lipomycetaceae	Lipomyces
DENOVO1346	Fungi	Ascomycota	Dothideomycetes	Pleosporales
DENOVO1347	Fungi	Basidiomycota	Agaricomycetes	Agaricales	Lycoperdaceae	Lycoperdon
DENOVO1348	Unclassified
DENOVO1349	Fungi	Basidiomycota
DENOVO135	Fungi	Ascomycota	Eurotiomycetes	Chaetothyriales
DENOVO1350	Unclassified
DENOVO1351	Fungi
DENOVO1352	Fungi	Ascomycota	Dothideomycetes	Dothideales	Dothideaceae	Endoconidioma	populi	Endoconidioma populi
DENOVO1353	Fungi	Basidiomycota	Agaricomycetes	Agaricales	Tricholomataceae	Ampulloclitocybe	clavipes	Ampulloclitocybe clavipes
DENOVO1354	Unclassified
DENOVO1355	Unclassified
DENOVO1356	Unclassified
DENOVO1357	Fungi	Ascomycota	Dothideomycetes	Pleosporales	Cucurbitariaceae	Pyrenochaeta
DENOVO1358	Fungi	Glomeromycota	Glomeromycetes	Glomerales	Claroideoglomeraceae
DENOVO1359	Unclassified
DENOVO136	Unclassified
DENOVO1360	Unclassified
DENOVO1361	Unclassified
DENOVO1362	Unclassified
DENOVO1363	Fungi	Basidiomycota	Agaricomycetes	Cantharellales	Ceratobasidiaceae
DENOVO1364	Fungi	Rozellomycota
DENOVO1365	Unclassified
DENOVO1366	Unclassified
DENOVO1367	Unclassified
DENOVO1368	Unclassified
DENOVO1369	Fungi	Basidiomycota	Agaricomycetes	Sebacinales	Sebacinaceae
DENOVO137	Unclassified
DENOVO1370	Fungi	Ascomycota	Leotiomycetes
DENOVO1371	Alveolata	Ciliophora
DENOVO1372	Unclassified
DENOVO1373	Fungi	Basidiomycota	Agaricomycetes	Trechisporales	Hydnodontaceae	Luellia
DENOVO1374	Unclassified
DENOVO1375	Fungi	Ascomycota	Leotiomycetes	Helotiales
DENOVO1376	Unclassified
DENOVO1377	Unclassified
DENOVO1378	Unclassified
DENOVO1379	Unclassified
DENOVO138	Fungi	Ascomycota	Dothideomycetes	Pleosporales	Lindgomycetaceae	Clohesyomyces
DENOVO1380	Unclassified
DENOVO1381	Unclassified
DENOVO1382	Fungi	Ascomycota	Eurotiomycetes	Eurotiales	Aspergillaceae	Penicillium
DENOVO1383	Unclassified
DENOVO1384	Unclassified
DENOVO1385	Fungi	Basidiomycota	Agaricomycetes	Agaricales	Psathyrellaceae
DENOVO1386	Unclassified
DENOVO1387	Fungi	Glomeromycota	Glomeromycetes	Glomerales	Glomeraceae
DENOVO1388	Unclassified
DENOVO1389	Unclassified
DENOVO139	Fungi	Ascomycota	Dothideomycetes	Dothideales	Aureobasidiaceae	Aureobasidium
DENOVO1390	Unclassified
DENOVO1391	Fungi	Mucoromycota	Umbelopsidomycetes	Umbelopsidales	Umbelopsidaceae	Umbelopsis	vinacea	Umbelopsis vinacea
DENOVO1392	Fungi	Basidiomycota	Agaricomycetes	Agaricales	Tricholomataceae	Mycena
DENOVO1393	Fungi	Mortierellomycota	Mortierellomycetes	Mortierellales	Mortierellaceae	Mortierella
DENOVO1394	Unclassified
DENOVO1395	Unclassified
DENOVO1396	Unclassified
DENOVO1397	Unclassified
DENOVO1398	Unclassified
DENOVO1399	Unclassified
DENOVO14	Fungi	Ascomycota	Leotiomycetes	Helotiales	Helotiaceae	Meliniomyces
DENOVO140	Fungi	Ascomycota	Leotiomycetes	Thelebolales	Pseudeurotiaceae	Pseudogymnoascus
DENOVO1400	Fungi	Ascomycota	Dothideomycetes	Venturiales	Sympoventuriaceae
DENOVO1401	Unclassified
DENOVO1402	Fungi	Ascomycota	Sordariomycetes
DENOVO1403	Unclassified
DENOVO1404	Unclassified
DENOVO1405	Fungi	Basidiomycota	Tremellomycetes	Tremellales
DENOVO1406	Unclassified
DENOVO1407	Unclassified
DENOVO1408	Fungi	Chytridiomycota
DENOVO1409	Fungi	Glomeromycota	Glomeromycetes	Glomerales	Glomeraceae
DENOVO141	Fungi	Basidiomycota	Agaricomycetes	Agaricales	Entolomataceae	Entoloma
DENOVO1410	Fungi	Rozellomycota
DENOVO1411	Fungi	Glomeromycota	Archaeosporomycetes	Archaeosporales	Archaeosporaceae
DENOVO1412	Fungi	Ascomycota
DENOVO1413	Fungi	Basidiomycota	Agaricomycetes	Trechisporales	Hydnodontaceae	Trechispora
DENOVO1414	Unclassified
DENOVO1415	Unclassified
DENOVO1416	Unclassified
DENOVO1417	Fungi	Mucoromycota	Mucoromycetes	Mucorales	Mucoraceae	Mucor	silvaticus	Mucor silvaticus
DENOVO1418	Unclassified
DENOVO1419	Unclassified
DENOVO142	Unclassified
DENOVO1420	Fungi	Basidiomycota	Agaricomycetes	Agaricales	Lycoperdaceae	Lycoperdon	ericaeum	Lycoperdon ericaeum
DENOVO1421	Fungi	Ascomycota	Eurotiomycetes	Chaetothyriales	Herpotrichiellaceae	Cladophialophora
DENOVO1422	Fungi	Ascomycota	Leotiomycetes	Helotiales
DENOVO1423	Fungi	Chytridiomycota
DENOVO1424	Unclassified
DENOVO1425	Fungi	Ascomycota	Eurotiomycetes	Chaetothyriales
DENOVO1426	Unclassified
DENOVO1427	Fungi	Ascomycota	Leotiomycetes
DENOVO1428	Fungi	Ascomycota	Dothideomycetes	Pleosporales
DENOVO1429	Unclassified
DENOVO143	Fungi	Ascomycota	Dothideomycetes	Pleosporales	Didymosphaeriaceae	Paraphaeosphaeria
DENOVO1430	Fungi	Basidiomycota	Agaricomycetes	Agaricales	Crepidotaceae	Crepidotus
DENOVO1431	Fungi	Ascomycota	Leotiomycetes	Helotiales	Hyaloscyphaceae
DENOVO1432	Unclassified
DENOVO1433	Fungi	Glomeromycota	Glomeromycetes	Gigasporales	Gigasporaceae	Scutellospora
DENOVO1434	Fungi	Basidiomycota	Agaricomycetes	Agaricales	Cortinariaceae	Cortinarius
DENOVO1435	Unclassified
DENOVO1436	Fungi	Ascomycota	Dothideomycetes	Pleosporales	Sporormiaceae	Preussia
DENOVO1437	Fungi	Ascomycota	Eurotiomycetes	Chaetothyriales	Herpotrichiellaceae	Cladophialophora
DENOVO1438	Unclassified
DENOVO1439	Unclassified
DENOVO144	Unclassified
DENOVO1440	Fungi	Basidiomycota	Agaricomycetes	Agaricales	Psathyrellaceae	Coprinopsis	echinospora	Coprinopsis echinospora
DENOVO1441	Unclassified
DENOVO1442	Fungi	Ascomycota	Eurotiomycetes	Chaetothyriales
DENOVO1444	Unclassified
DENOVO1445	Fungi	Ascomycota	Leotiomycetes	Helotiales	Helotiaceae	Meliniomyces
DENOVO1446	Fungi	Rozellomycota	incertae sedis						GS04
DENOVO1447	Unclassified
DENOVO1448	Fungi	Basidiomycota	Agaricomycetes	Trechisporales	Hydnodontaceae	Trechispora
DENOVO1449	Fungi	Mortierellomycota
DENOVO145	Unclassified
DENOVO1450	Fungi	Ascomycota	Eurotiomycetes	Eurotiales	Aspergillaceae	Penicillium	nodositatum	Penicillium nodositatum
DENOVO1451	Fungi	Ascomycota	Sordariomycetes
DENOVO1452	Unclassified
DENOVO1453	Unclassified
DENOVO1454	Unclassified
DENOVO1455	Fungi	Ascomycota	Leotiomycetes	Helotiales	Hyaloscyphaceae	Lachnum
DENOVO1456	Unclassified
DENOVO1457	Unclassified
DENOVO1458	Unclassified
DENOVO1459	Unclassified
DENOVO146	Unclassified
DENOVO1460	Fungi	Ascomycota	Sordariomycetes	Xylariales
DENOVO1461	Fungi	Ascomycota	Eurotiomycetes	Chaetothyriales	Herpotrichiellaceae
DENOVO1462	Fungi	Chytridiomycota
DENOVO1463	Fungi	Ascomycota	Leotiomycetes	Thelebolales	Pseudeurotiaceae	Gymnostellatospora
DENOVO1464	Fungi	Ascomycota	Sordariomycetes	Hypocreales	incertae sedis	Sarocladium	kiliense	Sarocladium kiliense
DENOVO1465	Unclassified
DENOVO1466	Fungi	Basidiomycota	Agaricomycetes	Cantharellales	Ceratobasidiaceae
DENOVO1467	Unclassified
DENOVO1468	Unclassified
DENOVO1469	Fungi	Ascomycota
DENOVO147	Unclassified
DENOVO1470	Fungi	Ascomycota	Dothideomycetes
DENOVO1471	Unclassified
DENOVO1472	Fungi	Ascomycota	Dothideomycetes	Capnodiales
DENOVO1473	Unclassified
DENOVO1474	Fungi	Ascomycota	Dothideomycetes	Mytilinidales	Gloniaceae	Cenococcum	geophilum	Cenococcum geophilum
DENOVO1475	Unclassified
DENOVO1476	Fungi	Basidiomycota	Tremellomycetes	Cystofilobasidiales	Cystofilobasidiaceae	Cystofilobasidium	capitatum	Cystofilobasidium capitatum
DENOVO1477	Unclassified
DENOVO1478	Fungi	Chytridiomycota
DENOVO1479	Unclassified
DENOVO148	Unclassified
DENOVO1480	Unclassified
DENOVO1481	Fungi	Ascomycota	Leotiomycetes	Helotiales
DENOVO1482	Fungi	Rozellomycota
DENOVO1483	Fungi	Ascomycota	Dothideomycetes	Tubeufiales	Tubeufiaceae
DENOVO1484	Unclassified
DENOVO1485	Unclassified
DENOVO1486	Unclassified
DENOVO1487	Fungi	Ascomycota	Leotiomycetes	Helotiales	incertae sedis	Spirosphaera	beverwijkiana	Spirosphaera beverwijkiana
DENOVO1488	Fungi	Ascomycota	Dothideomycetes
DENOVO1489	Unclassified
DENOVO149	Fungi	Ascomycota	Leotiomycetes	Helotiales	incertae sedis	Leohumicola
DENOVO1490	Fungi	Ascomycota	Sordariomycetes	Microascales	Halosphaeriaceae
DENOVO1491	Unclassified
DENOVO1492	Unclassified
DENOVO1493	Unclassified
DENOVO1494	Fungi	Chytridiomycota							GS14
DENOVO1495	Unclassified
DENOVO1496	Unclassified
DENOVO1497	Unclassified
DENOVO1498	Fungi	Chytridiomycota
DENOVO1499	Unclassified
DENOVO15	Fungi	Mucoromycota	Mucoromycetes	Mucorales	Cunninghamellaceae	Absidia
DENOVO150	Fungi	Basidiomycota	Agaricomycetes	Agaricales	Lycoperdaceae	Lycoperdon
DENOVO1500	Fungi	Mucoromycota	Mucoromycetes	Mucorales	Cunninghamellaceae	Absidia	cylindrospora	Absidia cylindrospora
DENOVO1501	Fungi	Ascomycota	Eurotiomycetes	Eurotiales	Trichocomaceae	Talaromyces
DENOVO1502	Unclassified
DENOVO1503	Unclassified
DENOVO1504	Fungi	Glomeromycota	Glomeromycetes	Glomerales	Glomeraceae	Glomus
DENOVO1505	Unclassified
DENOVO1506	Fungi	Blastocladiomycota
DENOVO1507	Fungi
DENOVO1508	Unclassified
DENOVO1509	Unclassified
DENOVO151	Unclassified
DENOVO1510	Unclassified
DENOVO1511	Unclassified
DENOVO1512	Fungi	Basidiomycota	Microbotryomycetes	Leucosporidiales	Leucosporidiaceae	Leucosporidium
DENOVO1513	Unclassified
DENOVO1514	Fungi	Ascomycota	Sordariomycetes	Hypocreales	incertae sedis
DENOVO1515	Unclassified
DENOVO1516	Fungi	Glomeromycota	Glomeromycetes	Glomerales	Glomeraceae
DENOVO1517	Unclassified
DENOVO1518	Fungi	Ascomycota	Sordariomycetes
DENOVO1519	Unclassified
DENOVO152	Fungi	Basidiomycota	Agaricomycetes	Cantharellales	Clavulinaceae
DENOVO1520	Unclassified
DENOVO1521	Unclassified
DENOVO1522	Unclassified
DENOVO1523	Unclassified
DENOVO1524	Unclassified
DENOVO1525	Fungi	Ascomycota	Eurotiomycetes	Chaetothyriales	Herpotrichiellaceae
DENOVO1526	Rhizaria	Cercozoa
DENOVO1527	Unclassified
DENOVO1528	Fungi	Ascomycota	Dothideomycetes
DENOVO1529	Fungi	Ascomycota	Dothideomycetes	Pleosporales	Pleomassariaceae
DENOVO153	Fungi	Ascomycota
DENOVO1530	Fungi	Basidiomycota	Agaricomycetes	Agaricales	Inocybaceae	Inocybe	geophylla	Inocybe geophylla
DENOVO1531	Unclassified
DENOVO1532	Fungi	Ascomycota	Leotiomycetes
DENOVO1533	Fungi	Basidiomycota	Agaricomycetes	Atheliales	Atheliaceae	Piloderma
DENOVO1534	Fungi	Glomeromycota	Archaeosporomycetes	Archaeosporales
DENOVO1535	Fungi	Glomeromycota	Glomeromycetes	Glomerales	Glomeraceae
DENOVO1536	Fungi	Ascomycota	Leotiomycetes	Helotiales
DENOVO1537	Fungi	Ascomycota	Dothideomycetes	Pleosporales	Phaeosphaeriaceae
DENOVO1538	Unclassified
DENOVO1539	Unclassified
DENOVO154	Fungi	Basidiomycota	Agaricomycetes	Agaricales	Clavariaceae	Ramariopsis
DENOVO1540	Fungi	Basidiomycota	Microbotryomycetes	Sporidiobolales	Sporidiobolaceae	Sporobolomyces
DENOVO1541	Unclassified
DENOVO1542	Fungi	Ascomycota	Eurotiomycetes	Eurotiales	Trichocomaceae	Talaromyces
DENOVO1543	Unclassified
DENOVO1544	Unclassified
DENOVO1545	Unclassified
DENOVO1546	Unclassified
DENOVO1547	Fungi	Ascomycota	Leotiomycetes	Helotiales	Dermateaceae	Pezicula
DENOVO1548	Unclassified
DENOVO1549	Unclassified
DENOVO155	Fungi	Basidiomycota	Agaricomycetes	Agaricales	Inocybaceae
DENOVO1550	Unclassified
DENOVO1551	Fungi	Basidiomycota	Exobasidiomycetes	Microstromatales
DENOVO1552	Fungi	Ascomycota	Eurotiomycetes	Chaetothyriales	Herpotrichiellaceae	Minimelanolocus
DENOVO1553	Fungi	Ascomycota	Dothideomycetes	Pleosporales	Lindgomycetaceae	Clohesyomyces
DENOVO1554	Unclassified
DENOVO1555	Fungi	Ascomycota	Dothideomycetes
DENOVO1556	Unclassified
DENOVO1557	Fungi	Basidiomycota	Agaricomycetes	Agaricales
DENOVO1558	Fungi	Basidiomycota	Agaricomycetes	Agaricales	Cortinariaceae	Cortinarius
DENOVO1559	Fungi	Basidiomycota	Tremellomycetes
DENOVO156	Unclassified
DENOVO1560	Fungi	Basidiomycota	Agaricomycetes	Agaricales
DENOVO1561	Fungi
DENOVO1562	Fungi	Basidiomycota	Agaricomycetes	Agaricales	Clavariaceae	Clavaria
DENOVO1563	Fungi	Basidiomycota	Agaricomycetes	Thelephorales	Thelephoraceae
DENOVO1564	Unclassified
DENOVO1565	Unclassified
DENOVO1566	Fungi	Ascomycota	Sordariomycetes	Hypocreales	Nectriaceae	Volutella
DENOVO1567	Fungi	Ascomycota	Sordariomycetes	Coniochaetales	Coniochaetaceae	Coniochaeta
DENOVO1568	Unclassified
DENOVO1569	Fungi	Rozellomycota	incertae sedis						GS05
DENOVO157	Fungi	Ascomycota	Orbiliomycetes	Orbiliales	Orbiliaceae	Arthrobotrys
DENOVO1570	Unclassified
DENOVO1571	Unclassified
DENOVO1572	Unclassified
DENOVO1573	Fungi	Chytridiomycota
DENOVO1574	Unclassified
DENOVO1575	Fungi	Ascomycota	Dothideomycetes	Pleosporales
DENOVO1576	Unclassified
DENOVO1577	Fungi	Ascomycota	Dothideomycetes	Capnodiales
DENOVO1578	Fungi	Ascomycota
DENOVO1579	Unclassified
DENOVO158	Fungi	Ascomycota	Leotiomycetes	Helotiales
DENOVO1580	Fungi	Basidiomycota	Tremellomycetes	Tremellales	Bulleribasidiaceae	Dioszegia
DENOVO1581	Unclassified
DENOVO1582	Unclassified
DENOVO1583	Unclassified
DENOVO1584	Unclassified
DENOVO1585	Unclassified
DENOVO1586	Unclassified
DENOVO1587	Fungi	Ascomycota	Dothideomycetes	Pleosporales	Lindgomycetaceae
DENOVO1588	Fungi	Ascomycota	Dothideomycetes	Pleosporales
DENOVO1589	Fungi	Glomeromycota	Paraglomeromycetes	Paraglomerales	Paraglomeraceae	Paraglomus	laccatum	Paraglomus laccatum
DENOVO159	Unclassified
DENOVO1590	Unclassified
DENOVO1591	Fungi	Basidiomycota	Agaricomycetes	Agaricales	Tricholomataceae	Tricholoma
DENOVO1592	Fungi	Ascomycota	Dothideomycetes	Venturiales	Sympoventuriaceae
DENOVO1593	Fungi	Ascomycota	Sordariomycetes	Xylariales
DENOVO1594	Unclassified
DENOVO1595	Unclassified
DENOVO1596	Unclassified
DENOVO1597	Unclassified
DENOVO1598	Unclassified
DENOVO1599	Fungi	Ascomycota	Leotiomycetes	Helotiales
DENOVO16	Fungi	Ascomycota	Dothideomycetes	Mytilinidales	Gloniaceae	Cenococcum	geophilum	Cenococcum geophilum
DENOVO160	Fungi	Ascomycota							GS37
DENOVO1600	Unclassified
DENOVO1601	Fungi	Ascomycota	Sordariomycetes	Sordariales	incertae sedis	Conlarium
DENOVO1602	Fungi
DENOVO1603	Unclassified
DENOVO1604	Unclassified
DENOVO1605	Unclassified
DENOVO1606	Unclassified
DENOVO1607	Unclassified
DENOVO1608	Unclassified
DENOVO1609	Fungi	Ascomycota	Leotiomycetes	Helotiales
DENOVO161	Fungi	Glomeromycota	Glomeromycetes	Glomerales	Claroideoglomeraceae	Claroideoglomus
DENOVO1610	Fungi	Glomeromycota	Glomeromycetes	Glomerales	Glomeraceae
DENOVO1611	Unclassified
DENOVO1612	Fungi	Glomeromycota	Glomeromycetes	Glomerales	Glomeraceae
DENOVO1613	Unclassified
DENOVO1614	Fungi	Ascomycota	Eurotiomycetes	Chaetothyriales	Herpotrichiellaceae
DENOVO1615	Fungi	Mucoromycota	Mucoromycetes	Mucorales	Cunninghamellaceae	Absidia	caerulea	Absidia caerulea
DENOVO1616	Fungi	Mucoromycota	Endogonomycetes	Endogonales
DENOVO1617	Unclassified
DENOVO1618	Chromista
DENOVO1619	Unclassified
DENOVO162	Fungi	Ascomycota	Leotiomycetes	Helotiales	Hyaloscyphaceae	Lachnum
DENOVO1620	Fungi	Basidiomycota	Agaricomycetes	Sebacinales	Sebacinaceae
DENOVO1621	Fungi	Ascomycota	Leotiomycetes	Helotiales	Hyaloscyphaceae	Lachnum
DENOVO1622	Unclassified
DENOVO1623	Unclassified
DENOVO1624	Unclassified
DENOVO1625	Unclassified
DENOVO1626	Fungi
DENOVO1627	Fungi	Basidiomycota	Agaricomycetes	Trechisporales	Hydnodontaceae	Trechispora
DENOVO1628	Unclassified
DENOVO1629	Unclassified
DENOVO163	Fungi	Ascomycota	Sordariomycetes	Hypocreales
DENOVO1630	Unclassified
DENOVO1631	Unclassified
DENOVO1632	Unclassified
DENOVO1633	Unclassified
DENOVO1634	Unclassified
DENOVO1635	Unclassified
DENOVO1636	Unclassified
DENOVO1637	Fungi	Basidiomycota	Tremellomycetes	Trichosporonales	Trichosporonaceae	Cutaneotrichosporon
DENOVO1638	Fungi	Ascomycota	Sordariomycetes	Hypocreales	incertae sedis	Acremonium	spinosum	Acremonium spinosum
DENOVO1639	Fungi	Ascomycota	Pezizomycetes	Pezizales	Pezizaceae	Peziza
DENOVO164	Fungi	Mucoromycota	Mucoromycetes	Mucorales	Cunninghamellaceae	Absidia
DENOVO1640	Unclassified
DENOVO1641	Unclassified
DENOVO1642	Unclassified
DENOVO1643	Unclassified
DENOVO1644	Fungi	Rozellomycota
DENOVO1645	Unclassified
DENOVO1646	Fungi	Chytridiomycota
DENOVO1647	Fungi	Basidiomycota	Agaricomycetes	Agaricales
DENOVO1648	Unclassified
DENOVO1649	Fungi	Basidiomycota	Agaricomycetes	Agaricales	Entolomataceae	Entoloma
DENOVO165	Fungi	Ascomycota	Sordariomycetes	Hypocreales	Clavicipitaceae
DENOVO1650	Fungi	Basidiomycota	Agaricomycetes	Agaricales	Strophariaceae	Pholiota
DENOVO1651	Unclassified
DENOVO1652	Unclassified
DENOVO1653	Unclassified
DENOVO1654	Fungi	Basidiomycota	Agaricomycetes	Agaricales	Amanitaceae	Amanita	citrina	Amanita citrina
DENOVO1655	Unclassified
DENOVO1656	Fungi
DENOVO1657	Unclassified
DENOVO1658	Unclassified
DENOVO1659	Unclassified
DENOVO166	Unclassified
DENOVO1660	Fungi	Mortierellomycota	Mortierellomycetes	Mortierellales
DENOVO1661	Fungi	Mucoromycota	Endogonomycetes						GS22
DENOVO1662	Fungi	Glomeromycota	Glomeromycetes	Glomerales	Glomeraceae	Rhizophagus
DENOVO1663	Unclassified
DENOVO1664	Fungi	Rozellomycota
DENOVO1665	Fungi	Ascomycota	Leotiomycetes	Helotiales	Myxotrichaceae	Oidiodendron
DENOVO1666	Unclassified
DENOVO1667	Unclassified
DENOVO1668	Fungi	Entorrhizomycota	Entorrhizomycetes	Entorrhizales	Entorrhizaceae	Entorrhiza
DENOVO1669	Unclassified
DENOVO167	Fungi	Ascomycota	Dothideomycetes	Pleosporales
DENOVO1670	Fungi	Mortierellomycota	Mortierellomycetes	Mortierellales	Mortierellaceae	Mortierella
DENOVO1671	Fungi	Ascomycota	Eurotiomycetes	Eurotiales	Elaphomycetaceae
DENOVO1672	Fungi	Ascomycota	Eurotiomycetes	Chaetothyriales	Herpotrichiellaceae	Cladophialophora
DENOVO1673	Fungi	Ascomycota	Sordariomycetes
DENOVO1674	Fungi	Basidiomycota	Agaricomycetes	Cantharellales	Ceratobasidiaceae	Ceratobasidium
DENOVO1675	Unclassified
DENOVO1676	Fungi	Ascomycota	Sordariomycetes	Sordariales
DENOVO1677	Fungi	Ascomycota	Dothideomycetes	Botryosphaeriales	Botryosphaeriaceae	Diplodia
DENOVO1678	Fungi
DENOVO1679	Unclassified
DENOVO168	Fungi	Ascomycota	Dothideomycetes	Pleosporales
DENOVO1680	Fungi	Basidiomycota	Agaricomycetes	Agaricales	Entolomataceae	Entoloma
DENOVO1681	Fungi	Ascomycota	Pezizomycetes	Pezizales	Pyronemataceae	Genea
DENOVO1682	Unclassified
DENOVO1683	Unclassified
DENOVO1684	Fungi	Basidiomycota	Agaricomycetes	Agaricales	Entolomataceae	Entoloma
DENOVO1685	Fungi	Basidiomycota	Tremellomycetes	Tremellales	Bulleraceae	Bullera	alba	Bullera alba
DENOVO1686	Fungi	Calcarisporiellomycota	Calcarisporiellomycetes	Calcarisporiellales	Calcarisporiellaceae	Calcarisporiella
DENOVO1687	Unclassified
DENOVO1688	Unclassified
DENOVO1689	Fungi	Ascomycota	Dothideomycetes	Pleosporales	Phaeosphaeriaceae	Setophoma
DENOVO169	Fungi	Basidiomycota	Microbotryomycetes	Kriegeriales	Camptobasidiaceae	Glaciozyma
DENOVO1690	Unclassified
DENOVO1691	Fungi	Basidiomycota	Agaricomycetes	Sebacinales	Sebacinaceae	Helvellosebacina
DENOVO1692	Fungi	Basidiomycota	Agaricomycetes	Phallales	Phallaceae	Phallus	impudicus	Phallus impudicus
DENOVO1693	Unclassified
DENOVO1694	Fungi	Ascomycota	Leotiomycetes	Helotiales
DENOVO1695	Fungi	Chytridiomycota
DENOVO1696	Fungi	Basidiomycota	Tremellomycetes	Cystofilobasidiales
DENOVO1697	Unclassified
DENOVO1698	Fungi	Mucoromycota	Mucoromycetes	Mucorales	Mucoraceae	Mucor	hiemalis	Mucor hiemalis
DENOVO1699	Fungi	Chytridiomycota
DENOVO17	Fungi	Basidiomycota	Tremellomycetes	Filobasidiales	Piskurozymaceae	Solicoccozyma	terricola	Solicoccozyma terricola
DENOVO170	Fungi	Ascomycota	Dothideomycetes	Pleosporales	Didymellaceae	Neoascochyta
DENOVO1700	Unclassified
DENOVO1701	Fungi	Ascomycota	Eurotiomycetes	Chaetothyriales	Herpotrichiellaceae	Cladophialophora
DENOVO1702	Unclassified
DENOVO1703	Unclassified
DENOVO1704	Unclassified
DENOVO1705	Fungi	Basidiomycota	Agaricomycetes	Thelephorales	Thelephoraceae	Pseudotomentella
DENOVO1706	Unclassified
DENOVO1707	Fungi	Basidiomycota	Agaricomycetes	Boletales	Paxillaceae	Paxillus
DENOVO1708	Fungi	Ascomycota
DENOVO1709	Unclassified
DENOVO171	Unclassified
DENOVO1710	Fungi	Ascomycota	Leotiomycetes	Helotiales
DENOVO1711	Fungi
DENOVO1712	Fungi	Ascomycota	Sordariomycetes	Sordariales	Lasiosphaeriaceae	Schizothecium
DENOVO1713	Fungi	Ascomycota	Sordariomycetes	Hypocreales	Cordycipitaceae	Beauveria	bassiana	Beauveria bassiana
DENOVO1714	Unclassified
DENOVO1715	Unclassified
DENOVO1716	Fungi	Ascomycota
DENOVO1717	Unclassified
DENOVO1718	Unclassified
DENOVO1719	Fungi	Basidiomycota	Agaricomycetes	Agaricales	Tricholomataceae	Paralepista	flaccida	Paralepista flaccida
DENOVO172	Unclassified
DENOVO1720	Fungi	Basidiomycota	Agaricomycetes
DENOVO1721	Unclassified
DENOVO1722	Unclassified
DENOVO1723	Unclassified
DENOVO1724	Fungi	Ascomycota	Dothideomycetes	Pleosporales	Lentitheciaceae
DENOVO1725	Unclassified
DENOVO1726	Unclassified
DENOVO1727	Unclassified
DENOVO1728	Unclassified
DENOVO1729	Unclassified
DENOVO173	Fungi	Mortierellomycota	Mortierellomycetes	Mortierellales	Mortierellaceae	Mortierella	alpina	Mortierella alpina
DENOVO1730	Unclassified
DENOVO1731	Unclassified
DENOVO1732	Unclassified
DENOVO1733	Unclassified
DENOVO1734	Unclassified
DENOVO1735	Fungi	Basidiomycota	Agaricomycetes
DENOVO1736	Fungi	Chytridiomycota
DENOVO1737	Fungi	Mortierellomycota	Mortierellomycetes	Mortierellales	Mortierellaceae	Mortierella
DENOVO1738	Unclassified
DENOVO1739	Fungi	Ascomycota	Sordariomycetes	Hypocreales
DENOVO174	Fungi
DENOVO1740	Fungi	Basidiomycota	Agaricomycetes	Polyporales	Podoscyphaceae	Cotylidia	undulata	Cotylidia undulata
DENOVO1741	Fungi	Ascomycota	Leotiomycetes	Helotiales	Helotiaceae	Meliniomyces
DENOVO1742	Unclassified
DENOVO1743	Unclassified
DENOVO1744	Unclassified
DENOVO1745	Unclassified
DENOVO1746	Unclassified
DENOVO1747	Unclassified
DENOVO1748	Unclassified
DENOVO1749	Unclassified
DENOVO175	Unclassified
DENOVO1750	Unclassified
DENOVO1751	Fungi	Ascomycota
DENOVO1752	Unclassified
DENOVO1753	Unclassified
DENOVO1754	Fungi	Ascomycota	Sordariomycetes	Hypocreales	Cordycipitaceae	Isaria
DENOVO1755	Fungi	Rozellomycota
DENOVO1756	Unclassified
DENOVO1757	Unclassified
DENOVO1758	Fungi	Glomeromycota	Glomeromycetes	Glomerales	Glomeraceae
DENOVO1759	Unclassified
DENOVO176	Unclassified
DENOVO1760	Fungi	Rozellomycota
DENOVO1761	Fungi	Ascomycota	Orbiliomycetes	Orbiliales	incertae sedis	Lecophagus	longisporus	Lecophagus longisporus
DENOVO1762	Unclassified
DENOVO1763	Unclassified
DENOVO1764	Fungi	Chytridiomycota
DENOVO1765	Fungi	Chytridiomycota	Spizellomycetes	Spizellomycetales	Spizellomycetaceae	Kochiomyces
DENOVO1766	Unclassified
DENOVO1767	Fungi	Basidiomycota	Agaricomycetes	Trechisporales	Hydnodontaceae	Trechispora	invisitata	Trechispora invisitata
DENOVO1768	Fungi	Ascomycota	Sordariomycetes	Diaporthales	Gnomoniaceae	Gnomoniopsis
DENOVO1769	Unclassified
DENOVO177	Fungi	Basidiomycota	Agaricomycetes	Thelephorales	Thelephoraceae
DENOVO1770	Unclassified
DENOVO1771	Unclassified
DENOVO1772	Unclassified
DENOVO1773	Unclassified
DENOVO1774	Unclassified
DENOVO1775	Fungi	Ascomycota	Dothideomycetes	Pleosporales
DENOVO1776	Unclassified
DENOVO1777	Unclassified
DENOVO1778	Fungi	Ascomycota	Leotiomycetes	Helotiales
DENOVO1779	Unclassified
DENOVO178	Unclassified
DENOVO1780	Fungi	Glomeromycota	Archaeosporomycetes	Archaeosporales	Archaeosporaceae
DENOVO1781	Unclassified
DENOVO1782	Fungi	Glomeromycota	Glomeromycetes	Gigasporales	Gigasporaceae
DENOVO1783	Unclassified
DENOVO1784	Unclassified
DENOVO1785	Unclassified
DENOVO1786	Fungi
DENOVO1787	Unclassified
DENOVO1788	Unclassified
DENOVO1789	Unclassified
DENOVO179	Unclassified
DENOVO1790	Unclassified
DENOVO1791	Fungi	Ascomycota	Eurotiomycetes	Chaetothyriales	Herpotrichiellaceae	Rhinocladiella
DENOVO1792	Fungi	Ascomycota
DENOVO1793	Unclassified
DENOVO1794	Unclassified
DENOVO1795	Fungi	Chytridiomycota
DENOVO1796	Fungi	Basidiomycota	Agaricomycetes	Agaricales	Tricholomataceae
DENOVO1797	Fungi	Ascomycota	Sordariomycetes	Glomerellales	Plectosphaerellaceae	Verticillium	leptobactrum	Verticillium leptobactrum
DENOVO1798	Unclassified
DENOVO1799	Unclassified
DENOVO180	Fungi	Basidiomycota	Agaricomycetes	Agaricales	Cortinariaceae	Cortinarius	decipiens	Cortinarius decipiens
DENOVO1800	Unclassified
DENOVO1801	Unclassified
DENOVO1802	Unclassified
DENOVO1803	Unclassified
DENOVO1804	Fungi	Ascomycota	Sordariomycetes	Xylariales	Sporocadaceae	Adisciso
DENOVO1805	Fungi	Glomeromycota	Glomeromycetes	Glomerales	Claroideoglomeraceae	Claroideoglomus
DENOVO1806	Fungi	Ascomycota	Leotiomycetes	Helotiales	Rutstroemiaceae	Rutstroemia
DENOVO1807	Fungi
DENOVO1808	Unclassified
DENOVO1809	Unclassified
DENOVO181	Fungi	Ascomycota	Sordariomycetes	Sordariales
DENOVO1810	Unclassified
DENOVO1811	Fungi	Ascomycota	Dothideomycetes	Pleosporales	Sporormiaceae
DENOVO1812	Unclassified
DENOVO1813	Unclassified
DENOVO1814	Unclassified
DENOVO1815	Unclassified
DENOVO1816	Unclassified
DENOVO1817	Fungi	Basidiomycota	Agaricomycetes	Cantharellales	Ceratobasidiaceae	Thanatephorus	cucumeris	Thanatephorus cucumeris
DENOVO1818	Unclassified
DENOVO1819	Unclassified
DENOVO182	Fungi	Ascomycota	Leotiomycetes	Helotiales
DENOVO1820	Unclassified
DENOVO1821	Unclassified
DENOVO1822	Fungi	Glomeromycota	Glomeromycetes	Glomerales	Claroideoglomeraceae	Claroideoglomus
DENOVO1823	Unclassified
DENOVO1824	Unclassified
DENOVO1825	Fungi	Glomeromycota	Glomeromycetes	Glomerales	Claroideoglomeraceae	Claroideoglomus
DENOVO1826	Unclassified
DENOVO1827	Unclassified
DENOVO1828	Fungi	Mortierellomycota	Mortierellomycetes	Mortierellales	Mortierellaceae	Mortierella	parvispora	Mortierella parvispora
DENOVO1829	Fungi	Ascomycota	Leotiomycetes	Helotiales	Helotiaceae
DENOVO183	Fungi	Ascomycota	Sordariomycetes	Hypocreales	Hypocreaceae	Trichoderma
DENOVO1830	Fungi	Glomeromycota
DENOVO1831	Fungi	Mortierellomycota	Mortierellomycetes	Mortierellales	Mortierellaceae	Mortierella	kuhlmanii	Mortierella kuhlmanii
DENOVO1832	Unclassified
DENOVO1833	Unclassified
DENOVO1834	Unclassified
DENOVO1835	Unclassified
DENOVO1836	Unclassified
DENOVO1837	Unclassified
DENOVO1838	Fungi	Ascomycota							GS35
DENOVO1839	Unclassified
DENOVO184	Fungi	Basidiomycota	Agaricomycetes	Agaricales	Hydnangiaceae	Laccaria
DENOVO1840	Unclassified
DENOVO1841	Unclassified
DENOVO1842	Unclassified
DENOVO1843	Unclassified
DENOVO1844	Unclassified
DENOVO1845	Unclassified
DENOVO1846	Fungi	Ascomycota	Sordariomycetes	Hypocreales
DENOVO1847	Unclassified
DENOVO1848	Unclassified
DENOVO1849	Fungi	Ascomycota	Sordariomycetes	Glomerellales	Glomerellaceae	Colletotrichum
DENOVO185	Fungi	Basidiomycota	Agaricomycetes	Agaricales	Clavariaceae
DENOVO1850	Fungi	Rozellomycota
DENOVO1851	Unclassified
DENOVO1852	Unclassified
DENOVO1853	Fungi	Basidiomycota	Ustilaginomycetes	Ustilaginales	Ustilaginaceae	Ustilago
DENOVO1854	Fungi	Ascomycota	Leotiomycetes	Helotiales
DENOVO1855	Fungi	Basidiomycota	Microbotryomycetes	Leucosporidiales
DENOVO1856	Fungi	Basidiomycota	Tremellomycetes	Tremellales	Bulleraceae	Fonsecazyma	mujuensis	Fonsecazyma mujuensis
DENOVO1857	Fungi	Glomeromycota	Glomeromycetes	Glomerales	Claroideoglomeraceae
DENOVO1858	Unclassified
DENOVO1859	Unclassified
DENOVO186	Fungi	Ascomycota	Leotiomycetes	Helotiales
DENOVO1860	Unclassified
DENOVO1861	Unclassified
DENOVO1862	Unclassified
DENOVO1863	Unclassified
DENOVO1864	Fungi	Ascomycota	Sordariomycetes
DENOVO1865	Unclassified
DENOVO1866	Unclassified
DENOVO1867	Fungi	Ascomycota	Sordariomycetes
DENOVO1868	Fungi	Ascomycota	Eurotiomycetes	Eurotiales	Aspergillaceae	Penicillium
DENOVO1869	Fungi	Ascomycota	Dothideomycetes	Pleosporales
DENOVO1870	Unclassified
DENOVO1871	Unclassified
DENOVO1872	Fungi	Mucoromycota	Mucoromycetes	Mucorales	Cunninghamellaceae	Absidia	spinosa	Absidia spinosa
DENOVO1873	Fungi	Basidiomycota	Agaricomycetes	Agaricales
DENOVO1874	Fungi	Ascomycota	Dothideomycetes	Pleosporales
DENOVO1875	Unclassified
DENOVO1876	Unclassified
DENOVO1877	Unclassified
DENOVO1878	Fungi	Basidiomycota	Tremellomycetes	Tremellales	Rhynchogastremataceae	Papiliotrema
DENOVO1879	Unclassified
DENOVO188	Fungi	Basidiomycota	Agaricomycetes	Agaricales	Cortinariaceae	Cortinarius	decipiens	Cortinarius decipiens
DENOVO1880	Unclassified
DENOVO1881	Fungi	Ascomycota	Leotiomycetes	Helotiales	Myxotrichaceae	Oidiodendron	echinulatum	Oidiodendron echinulatum
DENOVO1882	Unclassified
DENOVO1883	Unclassified
DENOVO1884	Unclassified
DENOVO1885	Unclassified
DENOVO1886	Unclassified
DENOVO1887	Unclassified
DENOVO1888	Unclassified
DENOVO1889	Fungi
DENOVO189	Unclassified
DENOVO1890	Unclassified
DENOVO1891	Fungi	Ascomycota	Sordariomycetes	Hypocreales	Clavicipitaceae
DENOVO1892	Fungi	Ascomycota	Sordariomycetes	Sordariales	Chaetomiaceae
DENOVO1893	Fungi	Ascomycota	Leotiomycetes	Helotiales	Hyaloscyphaceae
DENOVO1894	Fungi	Ascomycota	Dothideomycetes	Acrospermales	incertae sedis	Leptodiscella
DENOVO1895	Fungi	Basidiomycota	Agaricomycetes	Agaricales	Tricholomataceae	Lepista	sordida	Lepista sordida
DENOVO1896	Unclassified
DENOVO1897	Fungi	Ascomycota	Sordariomycetes
DENOVO1898	Fungi	Ascomycota	Orbiliomycetes	Orbiliales	Orbiliaceae
DENOVO1899	Unclassified
DENOVO19	Fungi	Ascomycota	Eurotiomycetes	Chaetothyriales
DENOVO190	Unclassified
DENOVO1900	Fungi	Ascomycota	Leotiomycetes	Helotiales
DENOVO1901	Unclassified
DENOVO1902	Unclassified
DENOVO1903	Unclassified
DENOVO1904	Fungi
DENOVO1905	Fungi	Chytridiomycota
DENOVO1906	Unclassified
DENOVO1907	Unclassified
DENOVO1908	Unclassified
DENOVO1909	Unclassified
DENOVO191	Unclassified
DENOVO1910	Unclassified
DENOVO1911	Fungi			Agaricales
DENOVO1912	Unclassified
DENOVO1913	Unclassified
DENOVO1914	Fungi	Ascomycota	Saccharomycetes	Saccharomycetales	Saccharomycetaceae	Saccharomyces
DENOVO1915	Unclassified
DENOVO1916	Chromista
DENOVO1917	Unclassified
DENOVO1918	Fungi	Ascomycota	Sordariomycetes	Xylariales	Microdochiaceae	Microdochium
DENOVO1919	Fungi	Glomeromycota	Glomeromycetes	Glomerales
DENOVO192	Fungi	Ascomycota	Eurotiomycetes	Chaetothyriales	Herpotrichiellaceae
DENOVO1920	Unclassified
DENOVO1921	Fungi	Glomeromycota	Glomeromycetes	Glomerales	Glomeraceae
DENOVO1922	Unclassified
DENOVO1923	Fungi	Basidiomycota
DENOVO1924	Unclassified
DENOVO1925	Unclassified
DENOVO1926	Rhizaria	Cercozoa
DENOVO1927	Unclassified
DENOVO1928	Fungi	Basidiomycota	Agaricomycetes	Agaricales	Mycenaceae
DENOVO1929	Fungi	Ascomycota	Dothideomycetes	Capnodiales
DENOVO1930	Unclassified
DENOVO1931	Unclassified
DENOVO1932	Unclassified
DENOVO1933	Fungi	Ascomycota	Leotiomycetes	Helotiales
DENOVO1934	Unclassified
DENOVO1935	Fungi	Ascomycota	Sordariomycetes	Hypocreales
DENOVO1936	Fungi	Glomeromycota	Glomeromycetes	Glomerales	Claroideoglomeraceae
DENOVO1937	Unclassified
DENOVO1938	Fungi	Ascomycota	Sordariomycetes	Sordariales	Cephalothecaceae
DENOVO1939	Unclassified
DENOVO194	Fungi	Basidiomycota	Agaricomycetes	Agaricales	Cortinariaceae	Cortinarius	diasemospermus	Cortinarius diasemospermus
DENOVO1940	Unclassified
DENOVO1941	Unclassified
DENOVO1942	Unclassified
DENOVO1943	Unclassified
DENOVO1944	Unclassified
DENOVO1945	Fungi	Basidiomycota	Agaricomycetes	Cantharellales	Botryobasidiaceae	Botryobasidium
DENOVO1946	Fungi	Ascomycota	Eurotiomycetes	Chaetothyriales	Trichomeriaceae	Knufia
DENOVO1947	Unclassified
DENOVO1948	Unclassified
DENOVO1949	Unclassified
DENOVO195	Fungi	Rozellomycota	incertae sedis						GS11
DENOVO1950	Fungi	Ascomycota	Sordariomycetes
DENOVO1951	Unclassified
DENOVO1952	Fungi	Ascomycota	Leotiomycetes	Helotiales	Helotiaceae	Tetracladium	marchalianum	Tetracladium marchalianum
DENOVO1953	Unclassified
DENOVO1954	Unclassified
DENOVO1955	Fungi	Basidiomycota	Agaricomycetes	Agaricales	Tricholomataceae	Mycena	flavoalba	Mycena flavoalba
DENOVO1956	Unclassified
DENOVO1957	Fungi	Ascomycota	Leotiomycetes	Helotiales
DENOVO1958	Fungi	Ascomycota	Leotiomycetes	Helotiales	Leotiaceae	Alatospora
DENOVO1959	Fungi	Ascomycota	Dothideomycetes	Pleosporales
DENOVO196	Fungi	Aphelidiomycota	Aphelidiomycetes						GS16
DENOVO1960	Unclassified
DENOVO1961	Unclassified
DENOVO1962	Fungi
DENOVO1963	Unclassified
DENOVO1964	Fungi	Ascomycota	Dothideomycetes	Pleosporales
DENOVO1965	Unclassified
DENOVO1966	Unclassified
DENOVO1967	Fungi	Ascomycota	Sordariomycetes	Boliniales	incertae sedis	Junewangia	sphaerospora	Junewangia sphaerospora
DENOVO1968	Unclassified
DENOVO1969	Unclassified
DENOVO197	Fungi	Basidiomycota	Agaricomycetes	Thelephorales	Thelephoraceae
DENOVO1970	Unclassified
DENOVO1971	Unclassified
DENOVO1972	Fungi	Ascomycota	Sordariomycetes	Microascales	Ceratocystidaceae	Ceratocystis
DENOVO1973	Unclassified
DENOVO1974	Unclassified
DENOVO1975	Unclassified
DENOVO1976	Unclassified
DENOVO1977	Fungi	Ascomycota	Leotiomycetes	Helotiales
DENOVO1978	Plantae	Chlorophyta	Trebouxiophyceae	Trebouxiales	Trebouxiaceae	Trebouxia	arboricola	Trebouxia arboricola
DENOVO1979	Unclassified
DENOVO198	Fungi	Ascomycota	Dothideomycetes	Capnodiales	Capnodiaceae
DENOVO1980	Unclassified
DENOVO1981	Fungi	Ascomycota	Sordariomycetes	Sordariales
DENOVO1982	Unclassified
DENOVO1983	Unclassified
DENOVO1984	Unclassified
DENOVO1985	Unclassified
DENOVO1986	Unclassified
DENOVO1987	Unclassified
DENOVO1988	Unclassified
DENOVO1989	Unclassified
DENOVO199	Fungi	Ascomycota	Saccharomycetes	Saccharomycetales	incertae sedis	Nadsonia	commutata	Nadsonia commutata
DENOVO1990	Unclassified
DENOVO1991	Unclassified
DENOVO1992	Unclassified
DENOVO1993	Unclassified
DENOVO1994	Unclassified
DENOVO1995	Fungi	Ascomycota	Orbiliomycetes	Orbiliales
DENOVO1996	Unclassified
DENOVO1997	Unclassified
DENOVO1998	Fungi	Rozellomycota	incertae sedis						GS04
DENOVO1999	Fungi	Basidiomycota	Agaricomycetes	Agaricales	Entolomataceae	Entoloma
DENOVO20	Fungi	Ascomycota	Leotiomycetes	Helotiales
DENOVO200	Unclassified
DENOVO2000	Unclassified
DENOVO2001	Unclassified
DENOVO2002	Fungi
DENOVO2003	Fungi	Ascomycota	Sordariomycetes	Hypocreales	Cordycipitaceae
DENOVO2004	Fungi	Ascomycota	Leotiomycetes	Helotiales	incertae sedis	Spirosphaera	beverwijkiana	Spirosphaera beverwijkiana
DENOVO2005	Fungi	Ascomycota	Leotiomycetes	Helotiales	incertae sedis	Chalara
DENOVO2006	Unclassified
DENOVO2007	Unclassified
DENOVO2008	Unclassified
DENOVO2009	Unclassified
DENOVO201	Unclassified
DENOVO2010	Fungi	Ascomycota	Pezizomycetes	Pezizales	Pyronemataceae	Scutellinia
DENOVO2011	Unclassified
DENOVO2012	Unclassified
DENOVO2013	Fungi	Basidiomycota	Agaricomycetes	Boletales	Boletaceae	Leccinum
DENOVO2014	Unclassified
DENOVO2015	Unclassified
DENOVO2016	Fungi	Basidiomycota	Ustilaginomycetes	Ustilaginales	Ustilaginaceae	Farysia	acheniorum	Farysia acheniorum
DENOVO2017	Unclassified
DENOVO2018	Unclassified
DENOVO2019	Fungi
DENOVO202	Fungi	Ascomycota	Sordariomycetes	Hypocreales	Hypocreaceae	Trichoderma
DENOVO2020	Fungi	Basidiomycota	Agaricomycetes	Hymenochaetales	Rickenellaceae	Rickenella
DENOVO2021	Fungi	Ascomycota	Dothideomycetes	Pleosporales
DENOVO2022	Unclassified
DENOVO2023	Unclassified
DENOVO2024	Fungi	Basidiomycota	Agaricomycetes	Agaricales	Clavariaceae
DENOVO2025	Fungi
DENOVO2026	Unclassified
DENOVO2027	Fungi	Ascomycota	Dothideomycetes	Pleosporales
DENOVO2028	Fungi	Basidiomycota	Tremellomycetes	Tremellales	Bulleribasidiaceae	Vishniacozyma	dimennae	Vishniacozyma dimennae
DENOVO2029	Unclassified
DENOVO2030	Fungi	Basidiomycota	Agaricomycetes	Agaricales	Entolomataceae	Entoloma
DENOVO2031	Fungi	Ascomycota	Dothideomycetes
DENOVO2032	Unclassified
DENOVO2033	Fungi	Ascomycota	Dothideomycetes	Dothideales
DENOVO2034	Fungi	Ascomycota	Dothideomycetes	Pleosporales	Cucurbitariaceae	Pyrenochaetopsis
DENOVO2035	Fungi	Ascomycota	Eurotiomycetes	Chaetothyriales	Cyphellophoraceae	Cyphellophora
DENOVO2036	Unclassified
DENOVO2037	Fungi	Ascomycota	Sordariomycetes	Xylariales	Apiosporaceae	Arthrinium
DENOVO2038	Unclassified
DENOVO2039	Unclassified
DENOVO204	Unclassified
DENOVO2040	Fungi	Chytridiomycota
DENOVO2041	Fungi	Basidiomycota	Agaricomycetes	Cantharellales	Ceratobasidiaceae	Thanatephorus	cucumeris	Thanatephorus cucumeris
DENOVO2042	Unclassified
DENOVO2043	Unclassified
DENOVO2044	Fungi	Ascomycota	Dothideomycetes	Venturiales	Sympoventuriaceae	Ochroconis	bacilliformis	Ochroconis bacilliformis
DENOVO2045	Fungi	Basidiomycota	Agaricomycetes	Trechisporales
DENOVO2046	Unclassified
DENOVO2047	Fungi	Ascomycota	Dothideomycetes	Pleosporales	Lentitheciaceae
DENOVO2048	Unclassified
DENOVO2049	Unclassified
DENOVO205	Fungi	Basidiomycota	Agaricomycetes	Agaricales
DENOVO2050	Unclassified
DENOVO2051	Fungi	Ascomycota	Eurotiomycetes	Chaetothyriales	Herpotrichiellaceae	Cladophialophora
DENOVO2052	Unclassified
DENOVO2053	Unclassified
DENOVO2054	Unclassified
DENOVO2055	Unclassified
DENOVO2056	Unclassified
DENOVO2057	Fungi	Rozellomycota		Leucosporidiales
DENOVO2058	Fungi	Ascomycota	Eurotiomycetes	Eurotiales	Trichocomaceae	Talaromyces
DENOVO2059	Fungi	Ascomycota	Dothideomycetes	Pleosporales	Periconiaceae	Periconia
DENOVO206	Alveolata	Ciliophora
DENOVO2060	Unclassified
DENOVO2061	Fungi	Ascomycota	Dothideomycetes	Pleosporales	Phaeosphaeriaceae	Ophiosphaerella
DENOVO2062	Fungi	Basidiomycota	Agaricomycetes	Sebacinales	Serendipitaceae
DENOVO2063	Unclassified
DENOVO2064	Unclassified
DENOVO2065	Unclassified
DENOVO2066	Unclassified
DENOVO2067	Unclassified
DENOVO2068	Fungi	Ascomycota	Dothideomycetes	Pleosporales
DENOVO2069	Fungi	Ascomycota	Leotiomycetes
DENOVO207	Fungi	Ascomycota	Leotiomycetes	Helotiales	Helotiaceae	Meliniomyces
DENOVO2070	Fungi	Basidiomycota	Microbotryomycetes	Sporidiobolales
DENOVO2071	Unclassified
DENOVO2073	Fungi	Basidiomycota	Agaricomycetes	Agaricales	Stephanosporaceae	Lindtneria
DENOVO2074	Unclassified
DENOVO2075	Fungi	Ascomycota	Sordariomycetes
DENOVO2076	Fungi	Rozellomycota
DENOVO2077	Fungi	Ascomycota	Leotiomycetes	Helotiales
DENOVO2078	Unclassified
DENOVO2079	Fungi	Ascomycota	Leotiomycetes	Helotiales
DENOVO208	Unclassified
DENOVO2080	Fungi	Ascomycota	Sordariomycetes
DENOVO2081	Fungi	Ascomycota	Pezizomycetes	Pezizales	Ascobolaceae
DENOVO2082	Unclassified
DENOVO2083	Fungi	Ascomycota	Dothideomycetes	Capnodiales
DENOVO2084	Unclassified
DENOVO2085	Unclassified
DENOVO2086	Unclassified
DENOVO2087	Fungi	Ascomycota	Dothideomycetes	Pleosporales
DENOVO2088	Unclassified
DENOVO2089	Fungi	Basidiomycota	Agaricomycetes	Agaricales	Cortinariaceae	Cortinarius
DENOVO209	Fungi	Ascomycota	Leotiomycetes	Helotiales
DENOVO2090	Unclassified
DENOVO2091	Fungi	Rozellomycota
DENOVO2092	Unclassified
DENOVO2093	Fungi	Mortierellomycota	Mortierellomycetes	Mortierellales	Mortierellaceae	Mortierella
DENOVO2094	Unclassified
DENOVO2095	Rhizaria	Cercozoa
DENOVO2096	Fungi	Chytridiomycota
DENOVO2097	Unclassified
DENOVO2098	Chromista
DENOVO2099	Unclassified
DENOVO21	Fungi	Ascomycota	Leotiomycetes	incertae sedis	incertae sedis	Meliniomyces
DENOVO210	Unclassified
DENOVO2100	Unclassified
DENOVO2101	Fungi	Chytridiomycota
DENOVO2102	Unclassified
DENOVO2103	Fungi	Ascomycota	Eurotiomycetes	Chaetothyriales	Herpotrichiellaceae
DENOVO2104	Unclassified
DENOVO2105	Fungi	Ascomycota	Dothideomycetes	Capnodiales	Mycosphaerellaceae
DENOVO2106	Unclassified
DENOVO2107	Unclassified
DENOVO2108	Chromista
DENOVO2109	Unclassified
DENOVO211	Fungi	Ascomycota	Eurotiomycetes	Chaetothyriales	Herpotrichiellaceae
DENOVO2110	Fungi	Basidiomycota	Exobasidiomycetes	Georgefischeriales	Tilletiariaceae	Tilletiaria	anomala	Tilletiaria anomala
DENOVO2111	Unclassified
DENOVO2112	Unclassified
DENOVO2113	Unclassified
DENOVO2114	Unclassified
DENOVO2115	Unclassified
DENOVO2116	Plantae	Chlorophyta	Trebouxiophyceae	Trebouxiales	Trebouxiaceae	Trebouxia
DENOVO2117	Fungi	Ascomycota	Geoglossomycetes	Geoglossales	Geoglossaceae	Geoglossum
DENOVO2118	Unclassified
DENOVO2119	Fungi	Ascomycota	Sordariomycetes	Hypocreales
DENOVO212	Fungi	Basidiomycota	Microbotryomycetes
DENOVO2120	Unclassified
DENOVO2121	Fungi	Ascomycota	Leotiomycetes	Helotiales	Hyaloscyphaceae
DENOVO2122	Fungi	Basidiomycota	Agaricomycetes	Agaricales
DENOVO2123	Fungi	Chytridiomycota
DENOVO2124	Fungi	Ascomycota	Sordariomycetes	Hypocreales	Ophiocordycipitaceae	Tolypocladium
DENOVO2125	Fungi	Ascomycota	Sordariomycetes	Coniochaetales	Coniochaetaceae	Coniochaeta
DENOVO2126	Unclassified
DENOVO2127	Fungi	Glomeromycota	Glomeromycetes	Glomerales
DENOVO2128	Unclassified
DENOVO2129	Unclassified
DENOVO213	Fungi	Ascomycota
DENOVO2130	Fungi	Ascomycota	Dothideomycetes	Pleosporales	Cucurbitariaceae	Pyrenochaeta
DENOVO2131	Unclassified
DENOVO2133	Fungi	Basidiomycota	Agaricomycetes	Hymenochaetales	Schizoporaceae
DENOVO2134	Unclassified
DENOVO2135	Unclassified
DENOVO2136	Unclassified
DENOVO2137	Fungi	Ascomycota	Dothideomycetes	Pleosporales
DENOVO2138	Fungi	Ascomycota	Xylonomycetes	Helotiales
DENOVO2139	Fungi	Ascomycota	Leotiomycetes	Helotiales
DENOVO214	Fungi	Ascomycota	Leotiomycetes	Helotiales
DENOVO2140	Unclassified
DENOVO2141	Unclassified
DENOVO2142	Unclassified
DENOVO2143	Fungi	Ascomycota	Eurotiomycetes	Chaetothyriales	Herpotrichiellaceae	Exophiala
DENOVO2144	Unclassified
DENOVO2145	Unclassified
DENOVO2146	Unclassified
DENOVO2147	Unclassified
DENOVO2148	Unclassified
DENOVO2149	Fungi	Mortierellomycota
DENOVO215	Unclassified
DENOVO2150	Unclassified
DENOVO2151	Unclassified
DENOVO2152	Fungi	Zoopagomycota	Zoopagomycetes	Zoopagales	Piptocephalidaceae	Syncephalis
DENOVO2153	Unclassified
DENOVO2154	Unclassified
DENOVO2155	Fungi	Ascomycota	Archaeorhizomycetes	Archaeorhizomycetales	Archaeorhizomycetaceae	Archaeorhizomyces
DENOVO2156	Fungi	Ascomycota	Eurotiomycetes	Chaetothyriales	Herpotrichiellaceae
DENOVO2157	Unclassified
DENOVO2158	Fungi
DENOVO2159	Fungi	Basidiomycota	Agaricomycetes	Agaricales	Tricholomataceae	Mycena
DENOVO216	Unclassified
DENOVO2160	Fungi	Basidiomycota	Ustilaginomycetes	Ustilaginales	Ustilaginaceae	Ustilago
DENOVO2161	Unclassified
DENOVO2162	Unclassified
DENOVO2163	Unclassified
DENOVO2164	Unclassified
DENOVO2165	Fungi
DENOVO2166	Unclassified
DENOVO2167	Fungi
DENOVO2168	Fungi	Ascomycota	Dothideomycetes	Pleosporales
DENOVO2169	Unclassified
DENOVO217	Unclassified
DENOVO2170	Fungi	Basidiomycota	Agaricomycetes	Auriculariales
DENOVO2171	Unclassified
DENOVO2172	Unclassified
DENOVO2174	Unclassified
DENOVO2175	Fungi	Basidiomycota	Agaricomycetes	Agaricales	Strophariaceae	Hypholoma
DENOVO2176	Fungi	Ascomycota	Dothideomycetes	Pleosporales	Biatriosporaceae	Biatriospora
DENOVO2177	Unclassified
DENOVO2178	Unclassified
DENOVO2179	Unclassified
DENOVO218	Fungi	Ascomycota	Sordariomycetes	Diaporthales	Diaporthaceae	Diaporthe
DENOVO2180	Unclassified
DENOVO2181	Unclassified
DENOVO2182	Unclassified
DENOVO2183	Fungi	Ascomycota	Dothideomycetes	Pleosporales
DENOVO2184	Fungi	Ascomycota	Leotiomycetes	Helotiales
DENOVO2185	Unclassified
DENOVO2186	Fungi
DENOVO2187	Unclassified
DENOVO2188	Unclassified
DENOVO2189	Unclassified
DENOVO219	Unclassified
DENOVO2190	Fungi	Ascomycota	Dothideomycetes	Pleosporales
DENOVO2191	Unclassified
DENOVO2192	Unclassified
DENOVO2193	Unclassified
DENOVO2194	Unclassified
DENOVO2195	Unclassified
DENOVO2196	Unclassified
DENOVO2197	Fungi
DENOVO2198	Fungi	Basidiomycota	Agaricomycetes	Agaricales	Cortinariaceae	Cortinarius	scaurus	Cortinarius scaurus
DENOVO2199	Fungi	Basidiomycota	Agaricomycetes	Agaricales
DENOVO22	Fungi	Basidiomycota	Agaricomycetes	Agaricales	Clavariaceae
DENOVO220	Fungi
DENOVO2200	Fungi	Basidiomycota	Agaricomycetes	Agaricales	Cortinariaceae	Gymnopilus	penetrans	Gymnopilus penetrans
DENOVO2201	Unclassified
DENOVO2202	Fungi	Rozellomycota
DENOVO2203	Unclassified
DENOVO2204	Unclassified
DENOVO2205	Unclassified
DENOVO2206	Unclassified
DENOVO2207	Unclassified
DENOVO2208	Unclassified
DENOVO2209	Unclassified
DENOVO221	Fungi	Ascomycota	Sordariomycetes	Xylariales
DENOVO2210	Fungi	Basidiomycota	Microbotryomycetes
DENOVO2211	Unclassified
DENOVO2212	Unclassified
DENOVO2213	Fungi	Ascomycota	Sordariomycetes
DENOVO2214	Unclassified
DENOVO2215	Fungi	Basidiomycota	Agaricomycetes	Thelephorales	Thelephoraceae	Tomentella
DENOVO2216	Unclassified
DENOVO2217	Unclassified
DENOVO2218	Unclassified
DENOVO2219	Unclassified
DENOVO2220	Unclassified
DENOVO2221	Unclassified
DENOVO2222	Fungi	Rozellomycota
DENOVO2223	Unclassified
DENOVO2224	Unclassified
DENOVO2225	Fungi	Glomeromycota	Glomeromycetes	Glomerales	Claroideoglomeraceae	Claroideoglomus
DENOVO2226	Unclassified
DENOVO2227	Fungi	Mortierellomycota	Mortierellomycetes	Mortierellales	Mortierellaceae	Mortierella
DENOVO2228	Unclassified
DENOVO2229	Fungi	Basidiomycota	Agaricomycetes	Auriculariales
DENOVO223	Fungi	Chytridiomycota
DENOVO2230	Fungi	Basidiomycota
DENOVO2231	Fungi	Ascomycota	Sordariomycetes	Xylariales	Apiosporaceae	Arthrinium
DENOVO2232	Fungi	Ascomycota	Sordariomycetes	Hypocreales	Nectriaceae	Calcarisporium
DENOVO2233	Fungi	Basidiomycota	Agaricostilbomycetes	Agaricostilbales	Kondoaceae	Kondoa	yuccicola	Kondoa yuccicola
DENOVO2234	Unclassified
DENOVO2235	Unclassified
DENOVO2236	Unclassified
DENOVO2237	Fungi	Ascomycota	Eurotiomycetes	Chaetothyriales	Herpotrichiellaceae
DENOVO2238	Fungi	Basidiomycota	Tremellomycetes	Filobasidiales	Piskurozymaceae	Piskurozyma
DENOVO2239	Unclassified
DENOVO224	Fungi	Ascomycota	Leotiomycetes	Helotiales
DENOVO2240	Unclassified
DENOVO2241	Unclassified
DENOVO2242	Unclassified
DENOVO2243	Fungi	Chytridiomycota
DENOVO2244	Unclassified
DENOVO2245	Unclassified
DENOVO2246	Fungi	Ascomycota	Eurotiomycetes	Chaetothyriales	Herpotrichiellaceae	Cladophialophora
DENOVO2247	Unclassified
DENOVO2248	Fungi	Ascomycota	Leotiomycetes	Helotiales	incertae sedis	Cadophora
DENOVO2249	Fungi	Basidiomycota	Tremellomycetes	Filobasidiales	Filobasidiaceae	Filobasidium
DENOVO225	Fungi	Ascomycota	Eurotiomycetes	Chaetothyriales
DENOVO2250	Unclassified
DENOVO2251	Unclassified
DENOVO2252	Unclassified
DENOVO2253	Unclassified
DENOVO2254	Unclassified
DENOVO2255	Fungi	Ascomycota	Sordariomycetes	Microascales
DENOVO2256	Fungi	Ascomycota	Leotiomycetes	Helotiales	Helotiaceae	Tetracladium
DENOVO2257	Fungi	Ascomycota	Leotiomycetes
DENOVO2258	Unclassified
DENOVO2259	Unclassified
DENOVO226	Fungi	Ascomycota
DENOVO2260	Unclassified
DENOVO2261	Unclassified
DENOVO2262	Unclassified
DENOVO2263	Unclassified
DENOVO2264	Unclassified
DENOVO2265	Unclassified
DENOVO2266	Unclassified
DENOVO2267	Unclassified
DENOVO2268	Fungi	Ascomycota	Dothideomycetes	Pleosporales
DENOVO2269	Fungi	Ascomycota	Leotiomycetes	Helotiales	Helotiaceae
DENOVO227	Fungi	Basidiomycota	Agaricomycetes	Boletales	Boletaceae	Leccinum	piceinum	Leccinum piceinum
DENOVO2270	Unclassified
DENOVO2271	Unclassified
DENOVO2272	Unclassified
DENOVO2273	Fungi	Ascomycota	Leotiomycetes	Helotiales	Hyaloscyphaceae
DENOVO2274	Fungi	Ascomycota	Leotiomycetes	Helotiales	Helotiaceae
DENOVO2275	Fungi	Basidiomycota	Agaricomycetes	Hymenochaetales	incertae sedis	Peniophorella	praetermissa	Peniophorella praetermissa
DENOVO2276	Fungi	Glomeromycota	Archaeosporomycetes	Archaeosporales	Archaeosporaceae
DENOVO2277	Fungi	Ascomycota	Leotiomycetes
DENOVO2278	Unclassified
DENOVO2279	Unclassified
DENOVO228	Fungi	Ascomycota	Pezizomycetes	Pezizales	Tuberaceae	Tuber	borchii	Tuber borchii
DENOVO2280	Unclassified
DENOVO2281	Fungi	Glomeromycota	Glomeromycetes	Glomerales	Glomeraceae
DENOVO2282	Unclassified
DENOVO2283	Unclassified
DENOVO2284	Fungi	Basidiomycota	Agaricomycetes	Auriculariales
DENOVO2285	Unclassified
DENOVO2286	Unclassified
DENOVO2287	Unclassified
DENOVO2288	Unclassified
DENOVO2289	Fungi	Ascomycota	Sordariomycetes	Diaporthales	Schizoparmaceae	Coniella
DENOVO229	Fungi	Ascomycota	Eurotiomycetes	Chaetothyriales
DENOVO2290	Unclassified
DENOVO2291	Unclassified
DENOVO2292	Fungi	Ascomycota	Sordariomycetes	Glomerellales	Glomerellaceae	Colletotrichum
DENOVO2293	Fungi	Ascomycota	Eurotiomycetes	Chaetothyriales	Herpotrichiellaceae
DENOVO2294	Unclassified
DENOVO2295	Unclassified
DENOVO2296	Fungi	Glomeromycota	Glomeromycetes	Glomerales	Claroideoglomeraceae
DENOVO2297	Fungi	Basidiomycota	Agaricomycetes	Auriculariales
DENOVO2298	Fungi	Basidiomycota	Tremellomycetes
DENOVO2299	Fungi	Ascomycota	Leotiomycetes
DENOVO23	Fungi	Ascomycota	Geoglossomycetes	Geoglossales	Geoglossaceae	Geoglossum	fallax	Geoglossum fallax
DENOVO230	Unclassified
DENOVO2300	Unclassified
DENOVO2301	Unclassified
DENOVO2302	Unclassified
DENOVO2303	Unclassified
DENOVO2304	Unclassified
DENOVO2305	Unclassified
DENOVO2306	Unclassified
DENOVO2307	Unclassified
DENOVO2308	Unclassified
DENOVO2309	Fungi			Agaricales
DENOVO231	Fungi	Ascomycota	Sordariomycetes	Xylariales	Microdochiaceae	Microdochium
DENOVO2310	Unclassified
DENOVO2311	Unclassified
DENOVO2312	Unclassified
DENOVO2313	Unclassified
DENOVO2314	Unclassified
DENOVO2315	Fungi	Ascomycota	Sordariomycetes	Hypocreales
DENOVO2316	Fungi	Ascomycota	Lecanoromycetes	Lecanorales	Micareaceae	Micarea	byssacea	Micarea byssacea
DENOVO2317	Unclassified
DENOVO2318	Fungi	Ascomycota	Leotiomycetes	Helotiales	incertae sedis	Spirosphaera	minuta	Spirosphaera minuta
DENOVO2319	Fungi	Ascomycota	Leotiomycetes	Helotiales
DENOVO232	Fungi	Ascomycota	Leotiomycetes	Helotiales	Myxotrichaceae	Oidiodendron
DENOVO2320	Unclassified
DENOVO2321	Unclassified
DENOVO2322	Unclassified
DENOVO2323	Fungi	Basidiomycota	Tremellomycetes	Tremellales	Tremellaceae
DENOVO2324	Fungi
DENOVO2325	Unclassified
DENOVO2326	Unclassified
DENOVO2327	Unclassified
DENOVO2328	Unclassified
DENOVO2329	Unclassified
DENOVO233	Fungi	Mortierellomycota	Mortierellomycetes	Mortierellales	Mortierellaceae	Mortierella
DENOVO2330	Unclassified
DENOVO2331	Unclassified
DENOVO2332	Unclassified
DENOVO2333	Fungi	Ascomycota	Leotiomycetes	Helotiales
DENOVO2334	Fungi	Ascomycota	Leotiomycetes	Helotiales
DENOVO2335	Unclassified
DENOVO2336	Unclassified
DENOVO2337	Fungi	Ascomycota	Eurotiomycetes	Chaetothyriales	Herpotrichiellaceae	Cladophialophora
DENOVO2338	Unclassified
DENOVO2339	Fungi	Ascomycota	Dothideomycetes	Pleosporales	Teichosporaceae	Teichospora
DENOVO234	Unclassified
DENOVO2340	Fungi	Ascomycota	Sordariomycetes	Hypocreales	Clavicipitaceae
DENOVO2341	Unclassified
DENOVO2342	Unclassified
DENOVO2343	Fungi	Ascomycota	Dothideomycetes	Capnodiales	Mycosphaerellaceae
DENOVO2344	Unclassified
DENOVO2345	Unclassified
DENOVO2346	Fungi	Ascomycota	Leotiomycetes	Helotiales
DENOVO2347	Fungi	Basidiomycota	Agaricomycetes	Cantharellales	Ceratobasidiaceae	Thanatephorus	cucumeris	Thanatephorus cucumeris
DENOVO2348	Fungi	Ascomycota	Leotiomycetes	Helotiales
DENOVO2349	Unclassified
DENOVO235	Unclassified
DENOVO2350	Fungi	Ascomycota	Eurotiomycetes	Chaetothyriales	Herpotrichiellaceae
DENOVO2351	Unclassified
DENOVO2352	Unclassified
DENOVO2353	Fungi	Basidiomycota	Agaricomycetes	Boletales	Boletaceae	Boletus
DENOVO2354	Unclassified
DENOVO2355	Unclassified
DENOVO2356	Fungi	Ascomycota	Orbiliomycetes
DENOVO2357	Unclassified
DENOVO2358	Unclassified
DENOVO2359	Fungi	Glomeromycota	Archaeosporomycetes	Archaeosporales	Archaeosporaceae
DENOVO236	Fungi	Basidiomycota	Agaricomycetes	Agaricales	Bolbitiaceae
DENOVO2360	Unclassified
DENOVO2361	Unclassified
DENOVO2362	Unclassified
DENOVO2363	Fungi	Ascomycota	Dothideomycetes	Pleosporales	Melanommataceae	Phragmocephala
DENOVO2364	Fungi	Rozellomycota	incertae sedis						GS11
DENOVO2365	Fungi	Basidiomycota	Agaricomycetes	Boletales	Tapinellaceae	Tapinella	atrotomentosa	Tapinella atrotomentosa
DENOVO2366	Fungi	Rozellomycota
DENOVO2367	Unclassified
DENOVO2368	Unclassified
DENOVO2369	Unclassified
DENOVO237	Unclassified
DENOVO2370	Unclassified
DENOVO2371	Unclassified
DENOVO2372	Fungi	Ascomycota	Orbiliomycetes
DENOVO2373	Fungi	Ascomycota	Sordariomycetes	Hypocreales
DENOVO2374	Unclassified
DENOVO2375	Fungi	Basidiomycota	Agaricomycetes	Agaricales	Amanitaceae	Amanita	citrina	Amanita citrina
DENOVO2376	Fungi	Ascomycota	Leotiomycetes	Helotiales
DENOVO2377	Unclassified
DENOVO2378	Unclassified
DENOVO2379	Fungi	Ascomycota	Eurotiomycetes	Chaetothyriales	Herpotrichiellaceae	Cladophialophora
DENOVO238	Fungi	Ascomycota	Leotiomycetes	Helotiales	incertae sedis	Leohumicola
DENOVO2380	Fungi	Basidiomycota	Agaricomycetes	Thelephorales	Thelephoraceae	Tomentella
DENOVO2381	Fungi	Basidiomycota	Tremellomycetes	Tremellales
DENOVO2382	Fungi	Ascomycota	Eurotiomycetes	Chaetothyriales	Herpotrichiellaceae
DENOVO2383	Fungi	Rozellomycota
DENOVO2384	Unclassified
DENOVO2385	Unclassified
DENOVO2386	Unclassified
DENOVO2387	Fungi	Basidiomycota	Agaricomycetes	Sebacinales	Serendipitaceae
DENOVO2388	Fungi	Ascomycota	Leotiomycetes	Helotiales
DENOVO2389	Unclassified
DENOVO239	Unclassified
DENOVO2390	Unclassified
DENOVO2391	Fungi	Ascomycota	Sordariomycetes	Chaetosphaeriales	Chaetosphaeriaceae	Chaetosphaeria
DENOVO2392	Unclassified
DENOVO2393	Unclassified
DENOVO2394	Unclassified
DENOVO2395	Unclassified
DENOVO2396	Unclassified
DENOVO2398	Unclassified
DENOVO2399	Unclassified
DENOVO24	Fungi	Chytridiomycota	Chytridiomycetes	Rhizophydiales
DENOVO240	Unclassified
DENOVO2400	Fungi	Ascomycota	Sordariomycetes
DENOVO2401	Unclassified
DENOVO2402	Unclassified
DENOVO2403	Unclassified
DENOVO2404	Fungi	Basidiomycota	Tremellomycetes	Tremellales	Trimorphomycetaceae	Saitozyma
DENOVO2405	Unclassified
DENOVO2406	Unclassified
DENOVO2407	Unclassified
DENOVO2408	Fungi	Glomeromycota	Glomeromycetes	Glomerales	Glomeraceae
DENOVO2409	Unclassified
DENOVO241	Fungi	Ascomycota	Leotiomycetes	Helotiales
DENOVO2410	Fungi	Ascomycota	Dothideomycetes	Tubeufiales	Tubeufiaceae
DENOVO2411	Fungi	Basidiomycota	Agaricomycetes	Russulales	Peniophoraceae
DENOVO2412	Fungi	Ascomycota	Leotiomycetes	Helotiales	Myxotrichaceae	Oidiodendron
DENOVO2413	Unclassified
DENOVO2414	Unclassified
DENOVO2415	Unclassified
DENOVO2416	Unclassified
DENOVO2417	Unclassified
DENOVO2418	Unclassified
DENOVO2419	Unclassified
DENOVO242	Fungi	Ascomycota	Eurotiomycetes	Chaetothyriales
DENOVO2420	Unclassified
DENOVO2421	Unclassified
DENOVO2422	Unclassified
DENOVO2423	Fungi	Ascomycota	Dothideomycetes	Pleosporales	incertae sedis	Massariosphaeria
DENOVO2424	Unclassified
DENOVO2425	Fungi	Basidiomycota	Agaricomycetes	Thelephorales	Thelephoraceae	Tomentella	bryophila	Tomentella bryophila
DENOVO2426	Fungi	Rozellomycota
DENOVO2427	Unclassified
DENOVO2428	Fungi	Ascomycota	Sordariomycetes	Hypocreales	Nectriaceae
DENOVO2429	Unclassified
DENOVO243	Unclassified
DENOVO2430	Fungi	Ascomycota	Sordariomycetes	Hypocreales
DENOVO2431	Unclassified
DENOVO2432	Fungi	Ascomycota
DENOVO2433	Unclassified
DENOVO2434	Unclassified
DENOVO2435	Unclassified
DENOVO2436	Unclassified
DENOVO2437	Unclassified
DENOVO2438	Rhizaria	Cercozoa
DENOVO2439	Unclassified
DENOVO244	Fungi	Ascomycota	Sordariomycetes	Hypocreales	incertae sedis	Acremonium	persicinum	Acremonium persicinum
DENOVO2440	Fungi	Basidiomycota	Agaricomycetes	Boletales	Suillaceae	Suillus
DENOVO2441	Fungi	Chytridiomycota	Rhizophlyctidomycetes	Rhizophlyctidales	Rhizophlyctidaceae	Rhizophlyctis	rosea	Rhizophlyctis rosea
DENOVO2442	Unclassified
DENOVO2443	Unclassified
DENOVO2444	Unclassified
DENOVO2445	Unclassified
DENOVO2446	Fungi	Ascomycota	Leotiomycetes	Helotiales	Leotiaceae	Alatospora
DENOVO2447	Fungi	Basidiomycota	Agaricomycetes	Boletales	Boletaceae
DENOVO2448	Unclassified
DENOVO2449	Fungi	Basidiomycota	Microbotryomycetes
DENOVO245	Fungi	Basidiomycota	Agaricomycetes	Agaricales	Tricholomataceae	Cystodermella
DENOVO2450	Unclassified
DENOVO2451	Unclassified
DENOVO2452	Unclassified
DENOVO2453	Unclassified
DENOVO2454	Fungi	Glomeromycota	Glomeromycetes	Glomerales	Glomeraceae
DENOVO2455	Unclassified
DENOVO2456	Fungi	Basidiomycota	Agaricomycetes	Agaricales	Amanitaceae	Amanita	citrina	Amanita citrina
DENOVO2457	Fungi	Ascomycota	Sordariomycetes
DENOVO2458	Unclassified
DENOVO2459	Unclassified
DENOVO246	Unclassified
DENOVO2460	Unclassified
DENOVO2461	Unclassified
DENOVO2462	Fungi	Ascomycota	Sordariomycetes	Sordariales	Chaetomiaceae	Chaetomium
DENOVO2463	Unclassified
DENOVO2464	Unclassified
DENOVO2465	Unclassified
DENOVO2466	Unclassified
DENOVO2467	Unclassified
DENOVO2468	Unclassified
DENOVO2469	Unclassified
DENOVO247	Fungi	Mortierellomycota	Mortierellomycetes	Mortierellales	Mortierellaceae	Mortierella
DENOVO2470	Unclassified
DENOVO2471	Fungi	Ascomycota	Dothideomycetes	Pleosporales	Didymosphaeriaceae	Paraphaeosphaeria
DENOVO2472	Fungi	Basidiomycota	Agaricomycetes	Russulales	Russulaceae	Russula
DENOVO2473	Fungi	Ascomycota	Sordariomycetes	Hypocreales	Ophiocordycipitaceae	Haptocillium
DENOVO2474	Unclassified
DENOVO2475	Unclassified
DENOVO2476	Unclassified
DENOVO2477	Unclassified
DENOVO2478	Fungi	Ascomycota	Sordariomycetes	Hypocreales
DENOVO2479	Unclassified
DENOVO248	Unclassified
DENOVO2480	Fungi	Ascomycota	Sordariomycetes	Xylariales	Amphisphaeriaceae	Monochaetia
DENOVO2481	Chromista
DENOVO2482	Unclassified
DENOVO2483	Fungi	Ascomycota	Leotiomycetes	Helotiales	Hyaloscyphaceae	Arachnopeziza
DENOVO2484	Unclassified
DENOVO2485	Unclassified
DENOVO2486	Unclassified
DENOVO2487	Fungi
DENOVO2488	Unclassified
DENOVO2489	Unclassified
DENOVO249	Fungi	Mucoromycota	Umbelopsidomycetes	Umbelopsidales	Umbelopsidaceae	Umbelopsis
DENOVO2490	Unclassified
DENOVO2491	Fungi	Basidiomycota	Agaricomycetes	Auriculariales
DENOVO2492	Unclassified
DENOVO2493	Unclassified
DENOVO2494	Unclassified
DENOVO2495	Unclassified
DENOVO2496	Fungi	Ascomycota	Leotiomycetes	Helotiales	Helotiaceae	Hymenoscyphus
DENOVO2497	Unclassified
DENOVO2498	Unclassified
DENOVO2499	Unclassified
DENOVO25	Fungi	Mucoromycota	Umbelopsidomycetes	Umbelopsidales	Umbelopsidaceae	Umbelopsis	ramanniana	Umbelopsis ramanniana
DENOVO250	Fungi	Ascomycota	Dothideomycetes	Pleosporales
DENOVO2500	Unclassified
DENOVO2501	Fungi	Basidiomycota	Agaricomycetes	Hymenochaetales	incertae sedis	Peniophorella	pallida	Peniophorella pallida
DENOVO2502	Unclassified
DENOVO2503	Unclassified
DENOVO2504	Unclassified
DENOVO2505	Fungi	Glomeromycota	Glomeromycetes	Glomerales	Glomeraceae
DENOVO2506	Unclassified
DENOVO2507	Unclassified
DENOVO2508	Unclassified
DENOVO2509	Unclassified
DENOVO251	Unclassified
DENOVO2510	Unclassified
DENOVO2511	Unclassified
DENOVO2512	Fungi	Chytridiomycota
DENOVO2513	Unclassified
DENOVO2514	Fungi	Ascomycota	Leotiomycetes	Helotiales
DENOVO2515	Unclassified
DENOVO2516	Fungi	Glomeromycota	Glomeromycetes	Glomerales	Glomeraceae
DENOVO2517	Fungi	Basidiomycota	Microbotryomycetes	Microbotryales	Microbotryaceae	Microbotryum
DENOVO2518	Unclassified
DENOVO2519	Unclassified
DENOVO252	Unclassified
DENOVO2520	Fungi	Chytridiomycota	Lobulomycetes	Lobulomycetales	Lobulomycetaceae	Lobulomyces	poculatus	Lobulomyces poculatus
DENOVO2521	Unclassified
DENOVO2522	Unclassified
DENOVO2523	Unclassified
DENOVO2524	Unclassified
DENOVO2525	Unclassified
DENOVO2526	Fungi	Ascomycota	Sordariomycetes	Hypocreales	Nectriaceae	Cosmospora
DENOVO2527	Unclassified
DENOVO2528	Fungi	Glomeromycota	Archaeosporomycetes	Archaeosporales	Archaeosporaceae
DENOVO2529	Fungi	Mortierellomycota	Mortierellomycetes	Mortierellales
DENOVO253	Unclassified
DENOVO2531	Unclassified
DENOVO2532	Unclassified
DENOVO2533	Unclassified
DENOVO2534	Unclassified
DENOVO2535	Fungi	Ascomycota	Orbiliomycetes	Orbiliales
DENOVO2536	Unclassified
DENOVO2537	Unclassified
DENOVO2538	Unclassified
DENOVO2539	Unclassified
DENOVO254	Unclassified
DENOVO2540	Unclassified
DENOVO2541	Unclassified
DENOVO2542	Fungi	Mortierellomycota	Mortierellomycetes	Mortierellales	Mortierellaceae	Mortierella
DENOVO2543	Fungi	Ascomycota	Dothideomycetes	Pleosporales	Didymellaceae	Neoascochyta
DENOVO2544	Fungi	Basidiomycota	Agaricomycetes	Agaricales	Cortinariaceae	Cortinarius
DENOVO2545	Unclassified
DENOVO2546	Unclassified
DENOVO2547	Fungi	Ascomycota	Leotiomycetes	Helotiales
DENOVO2548	Fungi	Ascomycota	Sordariomycetes	Xylariales	Xylariaceae	Clypeosphaeria	mamillana	Clypeosphaeria mamillana
DENOVO2549	Fungi	Basidiomycota	Agaricomycetes	Agaricales	Entolomataceae	Entoloma
DENOVO255	Fungi	Ascomycota	Leotiomycetes	Helotiales
DENOVO2550	Unclassified
DENOVO2551	Fungi	Basidiomycota	Agaricomycetes	Trechisporales	Hydnodontaceae	Trechispora
DENOVO2552	Fungi	Ascomycota	Dothideomycetes	Venturiales	Venturiaceae
DENOVO2553	Unclassified
DENOVO2554	Fungi	Ascomycota
DENOVO2555	Unclassified
DENOVO2556	Unclassified
DENOVO2557	Unclassified
DENOVO2558	Unclassified
DENOVO2559	Unclassified
DENOVO256	Unclassified
DENOVO2560	Unclassified
DENOVO2561	Unclassified
DENOVO2562	Unclassified
DENOVO2563	Unclassified
DENOVO2564	Unclassified
DENOVO2565	Fungi	Basidiomycota	Agaricomycetes	Agaricales	Tricholomataceae
DENOVO2566	Fungi	Basidiomycota	Agaricomycetes	Agaricales	Tricholomataceae	Mycena
DENOVO2567	Fungi	Rozellomycota
DENOVO2568	Unclassified
DENOVO2569	Unclassified
DENOVO257	Unclassified
DENOVO2570	Fungi	Ascomycota	Eurotiomycetes	Eurotiales	Aspergillaceae	Aspergillus
DENOVO2571	Fungi	Ascomycota	Leotiomycetes	Helotiales
DENOVO2572	Fungi	Ascomycota	Eurotiomycetes	Eurotiales	Aspergillaceae	Penicillium
DENOVO2573	Unclassified
DENOVO2574	Unclassified
DENOVO2575	Unclassified
DENOVO2576	Fungi	Basidiomycota	Microbotryomycetes	Sporidiobolales
DENOVO2577	Fungi	Basidiomycota
DENOVO2578	Unclassified
DENOVO2579	Unclassified
DENOVO258	Unclassified
DENOVO2580	Unclassified
DENOVO2581	Fungi	Ascomycota	Orbiliomycetes
DENOVO2582	Fungi	Basidiomycota	Agaricomycetes	Agaricales	Clavariaceae	Clavaria
DENOVO2583	Unclassified
DENOVO2584	Fungi	Basidiomycota	Agaricomycetes	Agaricales	Stephanosporaceae
DENOVO2585	Unclassified
DENOVO2586	Unclassified
DENOVO2587	Fungi	Ascomycota	Sordariomycetes	Xylariales	Diatrypaceae	Diatrype
DENOVO2588	Unclassified
DENOVO2589	Unclassified
DENOVO259	Fungi	Ascomycota	Leotiomycetes	Helotiales	Helotiaceae
DENOVO2590	Fungi	Ascomycota	Leotiomycetes	Helotiales	Hyaloscyphaceae
DENOVO2591	Unclassified
DENOVO2592	Unclassified
DENOVO2593	Unclassified
DENOVO2594	Unclassified
DENOVO2595	Unclassified
DENOVO2596	Rhizaria	Cercozoa
DENOVO2597	Unclassified
DENOVO2598	Unclassified
DENOVO2599	Fungi	Ascomycota	Pezizomycetes	Pezizales	Pyronemataceae
DENOVO26	Fungi	Rozellomycota	incertae sedis						GS11
DENOVO260	Unclassified
DENOVO2600	Fungi	Ascomycota	Dothideomycetes	Capnodiales
DENOVO2601	Unclassified
DENOVO2602	Unclassified
DENOVO2603	Fungi	Ascomycota	Sordariomycetes	Hypocreales	Nectriaceae	Volutella
DENOVO2604	Unclassified
DENOVO2605	Unclassified
DENOVO2607	Unclassified
DENOVO2608	Unclassified
DENOVO2609	Unclassified
DENOVO261	Fungi	Ascomycota	Leotiomycetes	Helotiales	Helotiaceae	Meliniomyces
DENOVO2610	Unclassified
DENOVO2611	Fungi	Ascomycota	Sordariomycetes	Hypocreales
DENOVO2612	Unclassified
DENOVO2613	Unclassified
DENOVO2614	Fungi	Ascomycota	Sordariomycetes	Xylariales	Xylariaceae	Nemania
DENOVO2615	Unclassified
DENOVO2616	Fungi	Chytridiomycota
DENOVO2617	Unclassified
DENOVO2618	Unclassified
DENOVO2619	Unclassified
DENOVO262	Fungi	Basidiomycota	Agaricomycetes	Agaricales	Cortinariaceae	Cortinarius
DENOVO2620	Fungi	Basidiomycota	Tremellomycetes
DENOVO2621	Unclassified
DENOVO2622	Fungi	Basidiomycota	Agaricomycetes	Agaricales	Lycoperdaceae	Lycoperdon	pyriforme	Lycoperdon pyriforme
DENOVO2623	Unclassified
DENOVO2624	Fungi	Mortierellomycota	Mortierellomycetes	Mortierellales	Mortierellaceae	Mortierella	pseudozygospora	Mortierella pseudozygospora
DENOVO2625	Unclassified
DENOVO2626	Fungi	Ascomycota	Leotiomycetes	Helotiales	Myxotrichaceae	Oidiodendron
DENOVO2627	Unclassified
DENOVO2628	Unclassified
DENOVO2629	Unclassified
DENOVO263	Fungi	Ascomycota	Eurotiomycetes	Eurotiales	Aspergillaceae	Penicillium
DENOVO2630	Unclassified
DENOVO2631	Fungi	Rozellomycota
DENOVO2632	Fungi	Glomeromycota	Archaeosporomycetes	Archaeosporales
DENOVO2633	Unclassified
DENOVO2634	Fungi	Ascomycota	Sordariomycetes
DENOVO2635	Unclassified
DENOVO2636	Fungi	Glomeromycota	Glomeromycetes	Glomerales
DENOVO2637	Fungi	Ascomycota	Eurotiomycetes	Chaetothyriales	Herpotrichiellaceae	Phialophora
DENOVO2638	Fungi	Basidiomycota	Tremellomycetes
DENOVO2639	Fungi	Glomeromycota	Glomeromycetes	Glomerales	Glomeraceae
DENOVO264	Fungi	Ascomycota	Sordariomycetes	Sordariales	Sordariaceae	Sordaria	fimicola	Sordaria fimicola
DENOVO2640	Unclassified
DENOVO2641	Fungi	Basidiomycota	Microbotryomycetes	Sporidiobolales
DENOVO2642	Unclassified
DENOVO2643	Unclassified
DENOVO2644	Unclassified
DENOVO2645	Unclassified
DENOVO2646	Unclassified
DENOVO2647	Fungi	Ascomycota	Leotiomycetes	Helotiales
DENOVO2648	Unclassified
DENOVO2649	Fungi	Basidiomycota
DENOVO265	Unclassified
DENOVO2650	Unclassified
DENOVO2651	Unclassified
DENOVO2652	Unclassified
DENOVO2653	Fungi	Basidiomycota	Agaricomycetes	Agaricales	Bolbitiaceae	Bolbitius	titubans	Bolbitius titubans
DENOVO2654	Unclassified
DENOVO2655	Fungi	Ascomycota	Sordariomycetes	Hypocreales
DENOVO2657	Unclassified
DENOVO2658	Fungi	Basidiomycota	Microbotryomycetes	Sporidiobolales	Sporidiobolaceae	Rhodotorula
DENOVO2659	Unclassified
DENOVO266	Unclassified
DENOVO2660	Fungi	Basidiomycota	Agaricomycetes	Hymenochaetales	Schizoporaceae
DENOVO2661	Unclassified
DENOVO2662	Unclassified
DENOVO2663	Fungi	Ascomycota	Leotiomycetes	Helotiales
DENOVO2664	Fungi	Mortierellomycota	Mortierellomycetes	Mortierellales	Mortierellaceae	Mortierella
DENOVO2665	Fungi	Glomeromycota	Glomeromycetes	Glomerales	Glomeraceae
DENOVO2666	Fungi	Ascomycota	Leotiomycetes	Helotiales
DENOVO2667	Fungi	Ascomycota	Leotiomycetes	Helotiales	Vibrisseaceae	Phialocephala
DENOVO2668	Fungi	Ascomycota	Sordariomycetes	Hypocreales
DENOVO2669	Fungi	Ascomycota	Dothideomycetes	Capnodiales	Mycosphaerellaceae	Zymoseptoria
DENOVO267	Fungi	Ascomycota	Pezizomycetes	Pezizales	Pyronemataceae	Sphaerosporella
DENOVO2670	Unclassified
DENOVO2671	Unclassified
DENOVO2672	Unclassified
DENOVO2673	Unclassified
DENOVO2674	Unclassified
DENOVO2675	Fungi	Ascomycota	Eurotiomycetes	Eurotiales	Aspergillaceae	Penicillium
DENOVO2676	Fungi	Ascomycota	Dothideomycetes	Pleosporales
DENOVO2677	Fungi	Glomeromycota	Glomeromycetes	Glomerales	Glomeraceae	Glomus	macrocarpum	Glomus macrocarpum
DENOVO2678	Unclassified
DENOVO2679	Fungi	Ascomycota	Eurotiomycetes	Chaetothyriales	Herpotrichiellaceae
DENOVO268	Unclassified
DENOVO2680	Unclassified
DENOVO2681	Unclassified
DENOVO2682	Unclassified
DENOVO2683	Unclassified
DENOVO2684	Fungi
DENOVO2685	Unclassified
DENOVO2686	Unclassified
DENOVO2687	Unclassified
DENOVO2688	Unclassified
DENOVO2689	Fungi	Basidiomycota	Tremellomycetes	Cystofilobasidiales	Mrakiaceae	Itersonilia	perplexans	Itersonilia perplexans
DENOVO269	Fungi	Ascomycota	Sordariomycetes	Xylariales
DENOVO2690	Fungi	Ascomycota	Leotiomycetes	Helotiales	Dermateaceae	Helgardia
DENOVO2691	Unclassified
DENOVO2692	Fungi	Basidiomycota	Agaricomycetes	Atheliales	Atheliaceae
DENOVO2693	Fungi	Glomeromycota	Glomeromycetes	Glomerales	Glomeraceae	Glomus	macrocarpum	Glomus macrocarpum
DENOVO2694	Fungi	Ascomycota	Dothideomycetes	Pleosporales	Melanommataceae
DENOVO2695	Unclassified
DENOVO2696	Unclassified
DENOVO2697	Unclassified
DENOVO2698	Unclassified
DENOVO2699	Unclassified
DENOVO270	Fungi	Ascomycota	Eurotiomycetes	Chaetothyriales
DENOVO2700	Unclassified
DENOVO2701	Unclassified
DENOVO2703	Unclassified
DENOVO2704	Unclassified
DENOVO2705	Fungi	Basidiomycota	Agaricomycetes	Agaricales	Agaricaceae	Melanophyllum	haematospermum	Melanophyllum haematospermum
DENOVO2706	Fungi	Basidiomycota	Agaricomycetes	Agaricales	Tricholomataceae	Mycena
DENOVO2707	Unclassified
DENOVO2708	Unclassified
DENOVO2709	Unclassified
DENOVO271	Unclassified
DENOVO2710	Fungi	Basidiomycota	Microbotryomycetes
DENOVO2711	Unclassified
DENOVO2712	Fungi
DENOVO2713	Fungi	Ascomycota	Dothideomycetes
DENOVO2714	Unclassified
DENOVO2715	Fungi	Ascomycota	Dothideomycetes	Capnodiales
DENOVO2716	Fungi	Basidiomycota	Tremellomycetes	Filobasidiales	Filobasidiaceae	Naganishia
DENOVO2717	Fungi	Ascomycota	Leotiomycetes	Helotiales
DENOVO2718	Fungi	Basidiomycota	Agaricomycetes	Cantharellales	Ceratobasidiaceae	Thanatephorus	cucumeris	Thanatephorus cucumeris
DENOVO2719	Unclassified
DENOVO272	Fungi	Ascomycota	Eurotiomycetes	Chaetothyriales
DENOVO2720	Fungi	Ascomycota	Dothideomycetes	Capnodiales	Mycosphaerellaceae	Septoria
DENOVO2721	Unclassified
DENOVO2722	Fungi	Ascomycota	Leotiomycetes	Helotiales
DENOVO2723	Unclassified
DENOVO2724	Fungi	Ascomycota
DENOVO2725	Rhizaria	Cercozoa
DENOVO2726	Fungi	Rozellomycota
DENOVO2727	Unclassified
DENOVO2728	Fungi	Basidiomycota	Agaricomycetes	Boletales	Suillaceae	Suillus	bovinus	Suillus bovinus
DENOVO2729	Unclassified
DENOVO273	Fungi	Ascomycota	Sordariomycetes	Xylariales
DENOVO2730	Unclassified
DENOVO2731	Unclassified
DENOVO2732	Fungi	Ascomycota	Leotiomycetes	Helotiales	Chaetomellaceae	Pilidium
DENOVO2733	Unclassified
DENOVO2734	Fungi	Ascomycota	Sordariomycetes	Hypocreales
DENOVO2735	Unclassified
DENOVO2736	Fungi	Ascomycota	Dothideomycetes	Pleosporales
DENOVO2737	Unclassified
DENOVO2738	Unclassified
DENOVO2739	Fungi	Ascomycota	Leotiomycetes	Helotiales
DENOVO274	Fungi	Ascomycota	Dothideomycetes	Pleosporales	Lophiostomataceae
DENOVO2740	Unclassified
DENOVO2741	Unclassified
DENOVO2742	Unclassified
DENOVO2743	Fungi	Ascomycota	Leotiomycetes	Helotiales
DENOVO2744	Unclassified
DENOVO2745	Unclassified
DENOVO2746	Fungi	Basidiomycota	Tremellomycetes	Tremellales	Bulleribasidiaceae	Hannaella	oryzae	Hannaella oryzae
DENOVO2747	Unclassified
DENOVO2748	Fungi	Ascomycota	Orbiliomycetes	Orbiliales	Orbiliaceae
DENOVO2749	Unclassified
DENOVO275	Unclassified
DENOVO2750	Unclassified
DENOVO2751	Unclassified
DENOVO2752	Unclassified
DENOVO2753	Unclassified
DENOVO2754	Unclassified
DENOVO2755	Unclassified
DENOVO2756	Fungi	Ascomycota	Eurotiomycetes	Onygenales	Arachnomycetaceae	Arachnomyces
DENOVO2757	Unclassified
DENOVO2758	Unclassified
DENOVO2759	Unclassified
DENOVO276	Unclassified
DENOVO2760	Unclassified
DENOVO2761	Unclassified
DENOVO2762	Unclassified
DENOVO2763	Unclassified
DENOVO2764	Unclassified
DENOVO2765	Fungi	Basidiomycota	Agaricomycetes	Auriculariales
DENOVO2766	Unclassified
DENOVO2767	Unclassified
DENOVO2768	Fungi	Ascomycota	Sordariomycetes	Hypocreales
DENOVO2769	Unclassified
DENOVO277	Fungi	Ascomycota
DENOVO2770	Fungi	Basidiomycota	Agaricomycetes	Sebacinales
DENOVO2771	Unclassified
DENOVO2772	Fungi	Ascomycota	Pezizomycetes	Pezizales	Pyronemataceae	Scutellinia
DENOVO2773	Unclassified
DENOVO2774	Unclassified
DENOVO2775	Fungi
DENOVO2776	Unclassified
DENOVO2777	Unclassified
DENOVO2778	Fungi	Ascomycota	Leotiomycetes	Helotiales	Helotiaceae	Infundichalara
DENOVO2779	Fungi	Mortierellomycota	Mortierellomycetes	Mortierellales	Mortierellaceae	Mortierella
DENOVO278	Fungi	Basidiomycota	Agaricomycetes	Agaricales	Tricholomataceae
DENOVO2780	Fungi	Basidiomycota	Agaricomycetes	Agaricales	Tricholomataceae
DENOVO2781	Unclassified
DENOVO2782	Fungi	Chytridiomycota
DENOVO2783	Unclassified
DENOVO2784	Fungi	Basidiomycota	Agaricomycetes	Sebacinales
DENOVO2785	Unclassified
DENOVO2786	Fungi	Basidiomycota	Agaricomycetes	Agaricales	Clavariaceae	Clavaria	fumosa	Clavaria fumosa
DENOVO2787	Fungi	Ascomycota	Lecanoromycetes
DENOVO2788	Fungi	Basidiomycota	Tremellomycetes	Tremellales	Tremellaceae	Tremella
DENOVO2789	Unclassified
DENOVO279	Unclassified
DENOVO2790	Fungi	Ascomycota	Leotiomycetes	Helotiales
DENOVO2791	Unclassified
DENOVO2792	Unclassified
DENOVO2793	Unclassified
DENOVO2794	Unclassified
DENOVO2795	Fungi	Ascomycota	Sordariomycetes	Sordariales	Cephalothecaceae
DENOVO2796	Fungi	Ascomycota	Leotiomycetes	Thelebolales	Pseudeurotiaceae
DENOVO2797	Unclassified
DENOVO2798	Fungi	Basidiomycota	Agaricomycetes
DENOVO2799	Unclassified
DENOVO28	Fungi	Basidiomycota	Agaricomycetes	Agaricales	Clavariaceae
DENOVO280	Fungi	Basidiomycota	Agaricomycetes	Agaricales	Entolomataceae
DENOVO2800	Fungi	Ascomycota	Orbiliomycetes
DENOVO2801	Unclassified
DENOVO2802	Unclassified
DENOVO2803	Fungi
DENOVO2804	Fungi	Ascomycota	Leotiomycetes	Helotiales
DENOVO2805	Fungi
DENOVO2806	Unclassified
DENOVO2807	Unclassified
DENOVO2808	Unclassified
DENOVO2809	Unclassified
DENOVO281	Fungi	Ascomycota	Eurotiomycetes	Eurotiales	Trichocomaceae	Talaromyces
DENOVO2810	Unclassified
DENOVO2811	Fungi	Basidiomycota	Microbotryomycetes	incertae sedis	Chrysozymaceae	Pseudohyphozyma
DENOVO2812	Unclassified
DENOVO2813	Unclassified
DENOVO2814	Unclassified
DENOVO2815	Fungi	Ascomycota	Eurotiomycetes	Chaetothyriales
DENOVO2816	Fungi	Basidiomycota	Agaricomycetes	Cantharellales	incertae sedis	Sistotrema
[truncated: 1,471 more rows]
